# Supplementary material for: Discovery and validation of molecular patterns and immune characteristics in the peripheral blood of ischemic stroke patients
Source: PeerJ. 2024 Apr 19;12:e17208. doi: 10.7717/peerj.17208 (PMC11034498; doi:10.7717/peerj.17208)
Supplement: Supplemental Information 10 [file peerj-12-17208-s010.xls]

id	logFC	AveExpr	t	P.Value	adj.P.Val	B
ST6GALNAC6	-0.737680980398983	0.0792107903477198	-9.31808751886064	1.3558179680399e-13	7.37293811020098e-10	20.6086253531283
C5AR1	0.840156901561946	0.0772178570521038	8.80911153510222	1.06619334160978e-12	1.93265313055799e-09	18.6233208526507
ANTXR2	0.743437172866753	0.0237947250785588	8.65235642922359	2.01812940939638e-12	2.74364693207439e-09	18.0085725542374
PLXDC2	0.665641887505983	0.0263540195941799	8.5672868770754	2.854559850129e-12	3.1046192930003e-09	17.6744209348769
HSD17B8	-0.617610812298722	0.0605046243022462	-8.49065440242878	3.90214368923276e-12	3.17046983227709e-09	17.3731218717698
SUSD3	-0.928851648327635	0.0828090836320988	-8.47966377198905	4.0811491037035e-12	3.17046983227709e-09	17.32988860816
DCTPP1	-0.756526047290568	0.0866637629652305	-8.35569987298664	6.77039900482343e-12	4.60217872352873e-09	16.8419260913728
TMEM134	-0.635042934320147	0.0538503246134543	-8.23310027493859	1.11743802628597e-11	6.7518088743812e-09	16.3588054637508
STK3	0.591056230628826	0.0343945453282943	8.14706611287522	1.58863642903284e-11	8.63900490108059e-09	16.0195192060195
PPIH	-0.647767207989919	0.0689760552298186	-8.03510206395175	2.51169066625742e-11	1.23854102775643e-08	15.5777289546008
NUMB	0.620392504742399	0.0242985621041572	8.01445978734925	2.73308060556771e-11	1.23854102775643e-08	15.4962539428216
FLT3LG	-1.07088148461257	0.0767902214957924	-7.8526630789555	5.2997728173343e-11	2.21693573697415e-08	14.8574738667681
ZNF548	-0.723670313056583	0.0694676806714538	-7.80796667617404	6.36378620483215e-11	2.4718763844198e-08	14.6809808810661
APRT	-0.973093578029839	0.088690900658579	-7.72326636094134	9.00087112296357e-11	3.01528704960196e-08	14.3465249824718
SLC25A42	-0.843938751895396	0.0816174195612497	-7.69801930285271	9.98072212078618e-11	3.01528704960196e-08	14.2468371982862
MARCKS	0.828355916864199	0.0175779547702116	7.66111495466642	1.16079661590008e-10	3.15620599863232e-08	14.1011289987729
ICAM2	-0.832478829160445	0.0990031544920131	-7.57243274608627	1.66859560145353e-10	4.12446494577468e-08	13.7510485956252
KRT10	-0.870770787903541	0.126075698076644	-7.54346895889157	1.87849586320032e-10	4.44141761047103e-08	13.6367366443601
ITK	-1.16174219656687	0.119572642184203	-7.39643889919379	3.42697636926722e-10	7.17552697717085e-08	13.056726594586
KLF12	-0.681888061544648	0.100390345831885	-7.39617025845595	3.43074110714311e-10	7.17552697717085e-08	13.055667362639
NCR3	-0.952512278195101	0.147447953327438	-7.35581581000053	4.04581524507672e-10	7.64428667542765e-08	12.8965778400209
LHFPL2	0.671597503393656	0.0260495168978584	7.34166238272205	4.28666097798738e-10	7.77028746609845e-08	12.8407931883992
ZNF671	-0.670786722150453	0.0609970532860292	-7.32906071155862	4.51311506901586e-10	7.87149269345266e-08	12.7911304185178
TMEM204	-1.15338789538479	0.139079375043411	-7.32269576878721	4.63199275819207e-10	7.87149269345266e-08	12.7660485035592
THOC3	-0.730671278506802	0.0989576472749559	-7.24516681480417	6.3570073119884e-10	9.70841882971873e-08	12.4606577085444
ZBTB25	-0.699650067354533	0.115724004210091	-7.24248208742432	6.42705181812936e-10	9.70841882971873e-08	12.4500867334466
HIST2H2BE	0.693413685270121	0.0320788509971781	7.21723300215405	7.12464548049618e-10	1.04713032764698e-07	12.3506849285216
CDR2	-0.78589335045855	0.0706583274279416	-7.20577174325307	7.46574695067126e-10	1.05680655879676e-07	12.3055729745952
EIF3F	-0.779986712012693	0.099004386352129	-7.15268750142452	9.27060169656269e-10	1.22959834209531e-07	12.0967112770186
GPR18	-0.901599130316636	0.0788886314964475	-7.1039207160335	1.13094769588619e-09	1.38263689593779e-07	11.9049606621416
CKAP4	0.851583291812342	0.111601510115445	7.10148393275421	1.14223407904087e-09	1.38263689593779e-07	11.895382550455
TMEM14A	-0.630829809604146	0.0450777541124465	-7.09567973786928	1.16957148240416e-09	1.38263689593779e-07	11.8725696697477
CORO1C	0.688313721336589	0.0203920585088939	7.08012350349165	1.24609952177646e-09	1.44176365945115e-07	11.8114364337529
PFDN1	-0.665644782066418	0.0567369111574956	-7.01351263083105	1.63437306796726e-09	1.72139080301984e-07	11.549825935084
EXOSC7	-0.614532726914606	0.0867868552461829	-6.97580748018501	1.90537669892763e-09	1.88389790704881e-07	11.4018619260041
LAGE3	-0.702333360125944	0.0373816062036155	-6.92012656659466	2.38948534790443e-09	2.32036095034005e-07	11.1835291449499
VNN3	0.774204862150377	0.023262056243487	6.89808628184822	2.61335968016924e-09	2.45024998978626e-07	11.0971658942548
ARG1	1.62782660277712	0.39364786803676	6.86254241950675	3.01920718215765e-09	2.73640810942888e-07	10.9579649679276
NDUFS8	-0.713119268578498	0.0675327094029605	-6.79435477033612	3.9815502141131e-09	3.39776550754721e-07	10.6911943394298
CPD	0.842913619287688	0.0792448988280927	6.78485945141591	4.13782770513829e-09	3.43360697814393e-07	10.6540756583743
MPV17	-0.586982476340919	0.0742813072703704	-6.77304184636978	4.34087770319432e-09	3.47142543381923e-07	10.6078893609723
PDK4	0.885939380740675	0.11315066016387	6.71723785040937	5.44195136013748e-09	4.16807485865178e-07	10.3899557080967
TNFSF10	0.8039356961744	0.0316518476349458	6.70666373567285	5.67995747165958e-09	4.28994565706733e-07	10.3486913975978
CD163	0.704728668912205	0.106536456565029	6.67772184999626	6.38566900572424e-09	4.5691142175169e-07	10.23580156717
GPX7	-0.694353105204116	0.0476075204924918	-6.61005581629172	8.394440114306e-09	5.62887277947072e-07	9.97217831301388
MT1X	-0.942042549786991	0.105847529997669	-6.60731679220295	8.48781846113643e-09	5.62887277947072e-07	9.96151677266862
C17orf49	-0.818599501028749	0.0617179471903376	-6.57121972179996	9.81933739229035e-09	6.35685199277082e-07	9.82108237071656
SRPK1	0.713804678651389	0.0337782109113757	6.46671503349542	1.49616157345055e-08	8.6090972447727e-07	9.41530152074954
GPAT3	0.784283831555093	0.0981778665340388	6.45172170873808	1.5891954497262e-08	8.98874231832568e-07	9.35718534564597
CD79B	-1.07994992785331	0.138019792017662	-6.42419516417147	1.77520286412102e-08	9.7510638132223e-07	9.25055796641406
BAZ2B	0.812717179799018	0.06720000539258	6.39413899578926	2.00305819207514e-08	1.05753693674802e-06	9.13423647666128
RPUSD2	-0.649742545773095	0.0526101224633484	-6.37684114346628	2.14711977771232e-08	1.12269589915381e-06	9.06734207994271
PRKCQ	-0.623867068426603	0.0767807363359788	-6.3488627978877	2.40220577630929e-08	1.19491868412042e-06	8.95922408350805
AXIN2	-0.954542975783712	0.0982299401704333	-6.34554105964642	2.43442174987627e-08	1.19491868412042e-06	8.94639440550234
KIAA1147	-0.779791239387948	0.0629791595330562	-6.34030438670888	2.48608270936252e-08	1.19491868412042e-06	8.92617150509317
FN3KRP	-0.669241141473703	0.0415120227106576	-6.30738815352713	2.83665315528762e-08	1.2644032670864e-06	8.79913845542654
SIRPB1	0.618471007267572	0.0764127118887881	6.29532797800769	2.97702363967722e-08	1.29512436420518e-06	8.7526308984191
AIP	-0.646973542547578	0.0889039266673721	-6.27853611739262	3.18401228764686e-08	1.37417927144632e-06	8.6879093591138
IQGAP1	0.87604064186828	0.0102261681633661	6.26322060016958	3.38521993290031e-08	1.43818953086812e-06	8.62891182547676
PASK	-1.12869705279129	0.259980590767628	-6.22325077943312	3.9716913657152e-08	1.59985612198217e-06	8.4750967811243
PTPRCAP	-0.945301603725232	0.0719597697947972	-6.21016710669219	4.18474511317733e-08	1.66106889966849e-06	8.42479653772208
PPP3R1	0.652915245143422	0.0472517880835601	6.20535221336629	4.26597074814097e-08	1.68103977741961e-06	8.40629188396635
GPN1	-0.585163108242611	0.0890672249316578	-6.19039438869172	4.52840730609637e-08	1.77161718924835e-06	8.34882735621568
PVRIG	-0.995026619425478	0.167088560472058	-6.15927102869835	5.12685596874695e-08	1.96336920831309e-06	8.22936449990108
SDCBP	0.696818257886549	0.0240234067818846	6.13319197109793	5.68819477107659e-08	2.11865775103524e-06	8.12937581428069
C9orf142	-0.891118286597294	0.038049179886067	-6.13082378049835	5.74208922366736e-08	2.12418239444239e-06	8.12030117748271
CRISPLD2	0.994821840904768	0.0891209786703452	6.08831811368093	6.80013857811814e-08	2.4489505687289e-06	7.95757275299606
ADA	-0.789375618089601	0.117377771928395	-6.07130674860332	7.27579023207591e-08	2.56920436896291e-06	7.89252659023188
CDC25B	-0.806857674853566	0.0572339166634669	-6.04602851002142	8.04408422660174e-08	2.76786718625293e-06	7.79595678943315
MYH9	0.623964971472619	0.009923673879743	6.04450478665277	8.09288125439898e-08	2.76786718625293e-06	7.79013908160968
PJA2	0.613031484506565	0.0281773485927372	6.02310666595516	8.80992768027353e-08	2.91364775729292e-06	7.70847970997973
FAR2	0.606438249133015	0.0733273991188838	5.99838329269038	9.71700407426772e-08	3.16413581771664e-06	7.61422579845583
TLN1	0.671183097462505	0.164948269812371	5.97671846980555	1.05874832706849e-07	3.34238298674584e-06	7.53171746863788
RRAGD	0.646037148794679	0.103789997874351	5.91509371698368	1.35081981292094e-07	4.05842991307406e-06	7.29747293644435
ABHD5	0.655951456227681	0.00221907568400101	5.87722991134163	1.56844737161251e-07	4.53681745044086e-06	7.15388483664236
B4GALT5	0.692132290142163	0.12629660218288	5.84111839364451	1.80817489710727e-07	5.07359539022196e-06	7.01718881996194
SLC2A3	0.648625626112859	0.108491584216062	5.84086217451903	1.80999909103174e-07	5.07359539022196e-06	7.01621980796932
IGF2R	0.813491828982224	0.164081597344419	5.81794518922437	1.98073720978608e-07	5.41268791297321e-06	6.92959915375743
GCA	0.598867691980332	0.0232589851101789	5.79624312575582	2.15706041681434e-07	5.73288066608178e-06	6.84766380287952
VPREB3	-1.33467549958312	0.148387804959788	-5.78984345111379	2.21195631557204e-07	5.78298963657728e-06	6.82351956846135
ITGAM	0.618577716289378	0.0464877657874061	5.78343668488948	2.26829548358932e-07	5.88064168014681e-06	6.79935662599616
DPYD	0.691110032655321	0.0837375838171832	5.78192998576566	2.28174953017833e-07	5.88064168014681e-06	6.79367532471993
OXNAD1	-0.661330135851191	0.0447601059861678	-5.76466267505651	2.44168222127905e-07	6.26314524496012e-06	6.72859764868734
TECR	-0.688427834470065	0.0525651541198539	-5.75653520357785	2.52074531854722e-07	6.40552011320551e-06	6.69798707186318
TRAF3IP3	-0.674326985045665	0.1170075608382	-5.73676486562784	2.72378258509023e-07	6.7710364354207e-06	6.62358127049167
TCEA3	-0.887309456183234	0.085702707140703	-5.73583059213307	2.7337671242577e-07	6.7710364354207e-06	6.6200670815999
MED10	-0.642337707821642	0.112919939759486	-5.70780671633738	3.05065459876591e-07	7.21280856873436e-06	6.5147406086846
EIF4B	-0.587056245012505	0.0872468401339456	-5.69691883194767	3.18332744665961e-07	7.39783532262177e-06	6.4738626402418
CLEC4D	0.678992128516168	0.113976597571252	5.6815604328851	3.38021128554573e-07	7.77288146477414e-06	6.41624238285352
EIF2AK2	0.80635079883195	0.179872173808667	5.67791206786857	3.42872008458404e-07	7.80141415061422e-06	6.40256204904173
GZMM	-0.848995188149186	0.0903964567512976	-5.65078172697263	3.81165498604196e-07	8.4949917270886e-06	6.30091940288042
IMPDH2	-0.669701045467064	0.225041651223432	-5.57722681007266	5.07521385369521e-07	1.0533974403204e-05	6.02615062166388
MMP9	1.27114678293178	0.16640191178065	5.54963988497498	5.64889838690545e-07	1.15483870030044e-05	5.92340802282008
HOXB2	-0.709097275231884	0.0830309391024188	-5.54454940026507	5.76153658833378e-07	1.1734545306127e-05	5.90446829867316
APEX1	-0.606466014554269	0.0533127181827412	-5.53592868835323	5.95736019054664e-07	1.20431690394768e-05	5.87240749268302
DUSP1	0.690253076181772	0.0851074399182792	5.52249226717453	6.27573142306912e-07	1.25870481851727e-05	5.82247095508646
SRP14	-0.675004546691453	0.0411020489126984	-5.48270830066708	7.32002604639665e-07	1.42674916273495e-05	5.67486024914263
F5	0.646413490524873	0.121595639650517	5.45302320767897	8.20906590958449e-07	1.56250206612183e-05	5.56496361557946
DYSF	0.82895222275145	0.195336538174906	5.45275243475491	8.21764602631197e-07	1.56250206612183e-05	5.56396216559256
SRPRB	-0.674789858770162	0.107442826987453	-5.44116297177035	8.5932849493889e-07	1.60035217653345e-05	5.52111532292437
LRRFIP1	0.614925927984692	-0.0253753226371882	5.41958720471661	9.33818643834933e-07	1.70238687028136e-05	5.44143572574379
VPS51	-0.793794557472563	0.078520832469035	-5.40652255274595	9.81977729468866e-07	1.77408468201053e-05	5.39324338475705
HACD3	-0.592522027161023	0.124520207686629	-5.37773473861301	1.09689144525908e-06	1.9366544413373e-05	5.28720190384647
SORL1	0.652160862064672	0.0964952753733686	5.36822605801344	1.13768039326423e-06	1.98929452687166e-05	5.25222187862301
HIST2H2AA3	0.726376990716305	0.143074928724578	5.36615232503259	1.14677231248221e-06	1.99876533181995e-05	5.24459617916759
WSB1	0.597571860677961	0.0335558075778912	5.35601697115738	1.19224794148415e-06	2.05823628755263e-05	5.20734134980115
TNFRSF4	-0.89802690251745	0.22296353934515	-5.32397535957799	1.34800242227859e-06	2.27653328333882e-05	5.08973809953072
MANSC1	0.638604352668783	0.0297029033751197	5.31430191733487	1.39884114097462e-06	2.34267418956896e-05	5.05428556617946
ITGB7	-0.711693656183573	0.0929141349000504	-5.30856927916304	1.42985398737811e-06	2.36990251909508e-05	5.03328734289867
CXCL16	0.676689837328744	0.0897085300578735	5.29977482699789	1.4787497232847e-06	2.42943836713661e-05	5.0010906648318
IRAK3	0.708696428453358	0.0263220297869992	5.29320579671666	1.51634167634085e-06	2.4762360468293e-05	4.97705457919599
E2F5	-0.598582028930233	0.116144442987667	-5.24744925815082	1.80555132391168e-06	2.84596756505268e-05	4.80994984567859
CYBRD1	0.654113779268936	0.0306790922671454	5.24403531393886	1.82918343641847e-06	2.8665992873901e-05	4.79750453842142
N4BP2L2	-0.625948849036345	0.104678730054749	-5.23590637877808	1.88668421048566e-06	2.92301673408007e-05	4.76788378285581
BIRC2	0.629712923683654	0.0699129348386243	5.20945459442091	2.08636154328447e-06	3.17804875977057e-05	4.67162204079173
NDUFS5	-0.605929583741534	0.0399340712708491	-5.19285041572389	2.22215889776507e-06	3.32760555033299e-05	4.61129572971825
RGCC	-0.874239928187398	0.0611403876696397	-5.15760411744355	2.53983165621536e-06	3.72280445997281e-05	4.48349447988303
BCL6	0.78520267797996	0.0708640737978458	5.13870560505246	2.72810785062319e-06	3.95612013111704e-05	4.4151143698117
ARHGEF40	0.676229121713711	0.0779840288379189	5.13682697819758	2.74755575153369e-06	3.97372557894686e-05	4.40832255395652
VCAN	0.915925402515812	0.130810839003175	5.12666378434725	2.85514983660287e-06	4.11838323911046e-05	4.37159706855119
TAOK1	0.718042365020971	0.179810178404384	5.11287377464513	3.00777556869375e-06	4.28174961847032e-05	4.32181351161488
ORMDL3	-0.627639435155306	0.0611284484887125	-5.09834689601021	3.17721429734988e-06	4.48771203869835e-05	4.26942957965898
IRS2	0.685755868199468	0.141341866620768	5.08950492690549	3.2848930161388e-06	4.59209465855084e-05	4.23757566926749
PRKCH	-0.704208467073174	0.0837828930220963	-5.07402304189997	3.48211889752293e-06	4.81826019458771e-05	4.18185639498241
ITM2C	-0.666080698091713	0.0897971600045352	-5.05812333432806	3.69674700718291e-06	5.07649248107593e-05	4.12470738255836
CD79A	-0.676164470954879	0.0611053915368607	-5.05000923917058	3.81122404397951e-06	5.15558118188074e-05	4.09557163082807
CD55	0.669520294350646	0.062252996671101	4.93594363819039	5.83986977982654e-06	7.2670965360862e-05	3.68811964834691
CD19	-0.950000980538215	0.0837236643240942	-4.89289152178521	6.85379726860512e-06	8.15020990933564e-05	3.53539638227518
MAP3K2	0.609679803827165	-0.0109778036388385	4.87413586405701	7.34761347259732e-06	8.5743180394816e-05	3.46904986168511
NSG1	-0.921483565538324	0.160264624305442	-4.86046875377966	7.72920498173751e-06	8.90496116328147e-05	3.42077614057552
NDUFB2	-0.616293293631354	0.0481504900302595	-4.83614271638798	8.45689959587726e-06	9.52145341664193e-05	3.33500652347504
BASP1	0.621122628055079	0.0350549671018216	4.81111375759385	9.27543780972357e-06	0.000102519981319668	3.24696452994105
FCRLA	-1.04590330797175	0.135283533725422	-4.80422626640632	9.51394866986587e-06	0.000104308171102279	3.22277404237096
SLC40A1	0.590508241832652	0.0168877316248425	4.77940754401195	1.04241466185501e-05	0.00011247323276126	3.13573844392904
NT5C3A	0.590651789899003	0.00611125335308642	4.75714039100815	1.13127763084766e-05	0.000118992026238869	3.05783032027279
RPS5	-0.672535146703872	0.0817276356434366	-4.72216183854863	1.28600088809582e-05	0.000133459405142463	2.93579486067311
CA4	1.0119349902456	0.174722236948073	4.69875281013361	1.40088839748594e-05	0.000143033504548948	2.85436386804908
FCGR1A	0.686417719108562	0.144924751822298	4.66332406745305	1.59404053619777e-05	0.000157607135197155	2.73149216249038
ANKRD22	0.685893626417414	0.0860291405486772	4.61565057525315	1.89538374980856e-05	0.000180991369966097	2.56687101737474
ABCA1	0.776924531434368	0.0973760646574528	4.60424346655818	1.97533560234956e-05	0.000187467277584239	2.52760488601045
RPL12	-0.615144310870798	0.0555370313389771	-4.50735261081397	2.80071405337759e-05	0.000250086749134111	2.19605336302812
CYP1B1	0.769379075493844	0.0568877188629882	4.50077920631387	2.86750405510712e-05	0.000255212554037193	2.17368970216758
HK2	0.719468979378628	0.108732598897947	4.48599841395958	3.02339178075325e-05	0.000266309507883294	2.12346466720274
HLA-DOB	-0.779138142827391	0.164478965049181	-4.45681878166735	3.35568594054872e-05	0.000287765651202579	2.02456353563258
SEL1L3	-0.632441311742837	0.110082161920836	-4.4424118576763	3.53257710626907e-05	0.000299690394756493	1.9758567945604
MCOLN2	-0.63572445886045	0.063468629694457	-4.441401889458	3.54531185328836e-05	0.0003003022719343	1.97244539965885
SAP30	0.640496554071708	0.187718354831494	4.38783189945251	4.28858507593723e-05	0.000353353418832525	1.79208709762075
F13A1	0.64343231459445	0.091765098571101	4.35469453473784	4.82185387696433e-05	0.000388462835302697	1.68110429267129
ECHDC3	0.744039925944526	0.125081464107458	4.32899627023842	5.27914561242884e-05	0.000420322018160879	1.59534813451142
HSPA1A	0.716670646742761	0.0553701261766692	4.30158114460285	5.81328466323018e-05	0.000453552969851445	1.50416660485462
NKG7	-0.794765311618022	0.0457825112201093	-4.29396084951288	5.97082204662899e-05	0.000464511162940893	1.47887800847482
ANXA3	0.673422050152842	0.108643027796435	4.2455779486241	7.07189926601236e-05	0.000533384025084261	1.31889187708408
ALDH1A1	0.636511587494474	0.164487066912915	4.24118789083768	7.18101146782518e-05	0.000540863439917359	1.30442512473257
THBS1	0.65123098559639	0.125604514754908	4.23960936079963	7.22064160286239e-05	0.000542345981165272	1.29922536075984
HIST1H4H	0.680606822857886	0.0742758255484001	4.1675500856542	9.27314755560667e-05	0.000664294561864734	1.06301692901319
FOLR3	0.890400276735643	0.028283443243361	3.90150562868793	0.00022921993979253	0.00139741931904908	0.211465137639257
CNTNAP2	-0.607549754873342	0.0148471808482489	-3.8917033976235	0.000236852857505074	0.00143750651686673	0.18073527592208
FCGR1B	0.602553947261793	0.109839601789443	3.80230997366515	0.000318674042956043	0.00184552656612882	-0.0973002660360658
FCGR3B	1.01250129193461	0.00181100666626354	3.79712889677189	0.000324165612198166	0.00187190502770663	-0.113290946127563
ACTN1	0.610748640884412	0.109166437725006	3.79703909314302	0.00032426159178	0.00187190502770663	-0.113567991773042
MCEMP1	0.78565088104537	0.383245926712346	3.7853174355665	0.000337025633168983	0.00192920567702414	-0.149694066252698
APOBEC3A	1.07189466554956	0.0924238033046863	3.75589441566315	0.00037121809549446	0.00209190052155324	-0.240064339323444
SDPR	0.854063256431583	0.084506828258705	3.73350256148657	0.000399437302439848	0.00221195524507932	-0.308538433984173
LDHB	-0.664810398659605	0.0683922613813555	-3.68259020810741	0.00047142462163932	0.00253822484403428	-0.463249593102793
PTGS2	0.587835095248119	0.156202559673372	3.63483463838223	0.000550075424144536	0.00288180169219459	-0.607115498200724
SESN3	0.708406840620152	0.143941392057118	3.63395854701926	0.000551628974231705	0.00288334684405935	-0.609743311011609
KRT72	-0.815043921483964	0.247864017465482	-3.62173487823893	0.000573745748179366	0.00296299086286742	-0.646364538703472
AKR1C3	-0.627171568611355	0.0812843299464097	-3.62089740480081	0.000575291543514531	0.00296534162429575	-0.648870583174424
IFIT2	0.643076994042176	0.148945196838675	3.59969947978487	0.000615765293037817	0.0031441611864222	-0.712175856416223
BNIP3L	0.78900637669534	0.106912429259814	3.58392849930293	0.000647620566933222	0.00326568690226434	-0.759114818918719
KLHL2	0.588719966519226	0.10749400234583	3.58375826882777	0.00064797281492152	0.00326568690226434	-0.759620728967924
PGLYRP1	0.645052959536589	0.102055249777148	3.53803698931604	0.000749474584177565	0.00368502964625461	-0.894920638467466
TCN1	0.595819648368989	0.14454614953649	3.51866876645263	0.000796878506825694	0.00387952132508337	-0.951884899130063
FKBP5	0.669538864735292	0.146311302669665	3.50433736457996	0.000833772637585356	0.00402034946431973	-0.993899699012553
BANK1	-0.601542687370513	0.0623274453761905	-3.46010478426674	0.000958133292476844	0.00451110722466587	-1.12284130249682
TPST1	0.650952150466672	0.254641166517662	3.44761287073198	0.000996319511355815	0.00464664279824436	-1.15905413345512
ORM1	1.082968091814	0.186514094027513	3.38187887131265	0.00122216802955901	0.00546109264152992	-1.34812457404283
FTH1P3	0.909533846395925	0.149006599035903	3.12863973969642	0.00262761411809093	0.0103618314533564	-2.05235463832248
RAB33B	0.635954627093112	0.110585036455656	2.81495358396691	0.00644782227660611	0.0221638796082074	-2.86806157183866
RSAD2	0.735763815403215	0.273400840738498	2.78492125559093	0.00700486671948088	0.0236893440426225	-2.94268431070545
TMEM158	0.874067779571856	0.229793743363794	2.78032993990571	0.00709382298976433	0.0239455055359022	-2.95403742297797
CEACAM8	0.636369797778587	0.0467017766944822	2.75417889581649	0.00762058485197301	0.0254550002610745	-3.01842171443292
PPBP	0.607078958237246	0.0188676075113505	2.72083905672358	0.00834413272014263	0.0273840638093757	-3.09980953298269
FAM46C	0.791249514101882	0.159149810481456	2.71291607182151	0.00852508105295743	0.0278100724451005	-3.11903551654759
FAM210B	0.589582266695788	0.0734837933061225	2.70838012258207	0.0086302836703051	0.0280522908542254	-3.1300224868239
IFIT3	0.603558989072304	0.204083343315923	2.65600877603017	0.00993388265716285	0.0314072406335184	-3.25581569023179
HERC5	0.605869593838462	0.210716829800794	2.60365000108171	0.0114142222098232	0.0352673524869425	-3.3796096707329
OLFM4	0.845271162110475	0.431825689711313	2.55681492857327	0.0129052228320106	0.0388801117786557	-3.48865496467686
