# Supplementary material for: Discovery and validation of molecular patterns and immune characteristics in the peripheral blood of ischemic stroke patients
Source: PeerJ. 2024 Apr 19;12:e17208. doi: 10.7717/peerj.17208 (PMC11034498; doi:10.7717/peerj.17208)
Supplement: Supplemental Information 11 [file peerj-12-17208-s011.xls]

ONTOLOGY	ID	Description	GeneRatio	BgRatio	pvalue	p.adjust	qvalue	geneID	Count
BP	GO:0002764	immune response-regulating signaling pathway	17/166	468/18723	9.43533871309763e-07	0.00273436115905569	0.00233102525890949	C5AR1/ITK/NCR3/CD79B/PRKCQ/PVRIG/ADA/PJA2/IRAK3/BIRC2/PRKCH/CD79A/CD19/HSPA1A/FCGR1B/BANK1/RSAD2	17
BP	GO:0002903	negative regulation of B cell apoptotic process	4/166	12/18723	2.79092963208529e-06	0.00404405703689159	0.00344753255079167	ADA/BCL6/ORMDL3/IRS2	4
BP	GO:0070229	negative regulation of lymphocyte apoptotic process	5/166	30/18723	6.142941987406e-06	0.0059340819598342	0.00505876661208487	PRKCQ/ADA/BCL6/ORMDL3/IRS2	5
BP	GO:0001819	positive regulation of cytokine production	15/166	467/18723	1.8349785915452e-05	0.0120668216416193	0.0102868876513314	C5AR1/ITK/PRKCQ/EIF2AK2/SORL1/IRAK3/RGCC/CD55/CYP1B1/MCOLN2/HSPA1A/THBS1/PTGS2/ORM1/RSAD2	15
BP	GO:0002902	regulation of B cell apoptotic process	4/166	19/18723	2.08192229841602e-05	0.0120668216416193	0.0102868876513314	ADA/BCL6/ORMDL3/IRS2	4
BP	GO:0002768	immune response-regulating cell surface receptor signaling pathway	12/166	315/18723	2.52044277044442e-05	0.0121737385812466	0.0103780336530404	C5AR1/ITK/NCR3/CD79B/PRKCQ/PVRIG/ADA/PRKCH/CD79A/CD19/FCGR1B/BANK1	12
BP	GO:0008637	apoptotic mitochondrial changes	7/166	107/18723	4.70320372370439e-05	0.0177535181294963	0.0151347597435356	TMEM14A/TNFSF10/MMP9/HK2/HSPA1A/IFIT2/BNIP3L	7
BP	GO:2000107	negative regulation of leukocyte apoptotic process	5/166	46/18723	5.2697182845851e-05	0.0177535181294963	0.0151347597435356	PRKCQ/ADA/BCL6/ORMDL3/IRS2	5
BP	GO:0001783	B cell apoptotic process	4/166	24/18723	5.51351494704855e-05	0.0177535181294963	0.0151347597435356	ADA/BCL6/ORMDL3/IRS2	4
BP	GO:0045069	regulation of viral genome replication	6/166	85/18723	0.000108817300748068	0.0298429259332451	0.0254409019524631	PPIH/SRPK1/EIF2AK2/HACD3/APOBEC3A/RSAD2	6
BP	GO:0070228	regulation of lymphocyte apoptotic process	5/166	54/18723	0.000114829736210912	0.0298429259332451	0.0254409019524631	PRKCQ/ADA/BCL6/ORMDL3/IRS2	5
BP	GO:1901657	glycosyl compound metabolic process	6/166	88/18723	0.00013192222220164	0.0298429259332451	0.0254409019524631	APRT/ADA/DPYD/NT5C3A/APOBEC3A/AKR1C3	6
BP	GO:0002253	activation of immune response	12/166	375/18723	0.00013387095829268	0.0298429259332451	0.0254409019524631	C5AR1/ITK/NCR3/CD79B/PVRIG/ADA/RGCC/PRKCH/CD79A/CD55/CD19/BANK1	12
BP	GO:0000302	response to reactive oxygen species	9/166	222/18723	0.000166822800528205	0.0342626410046825	0.0292086805557335	ARG1/MPV17/ADA/MMP9/APEX1/DUSP1/CYP1B1/SESN3/AKR1C3	9
BP	GO:0006979	response to oxidative stress	13/166	446/18723	0.000177342862343077	0.0342626410046825	0.0292086805557335	ARG1/NDUFS8/MPV17/GPX7/ADA/MMP9/APEX1/DUSP1/CYP1B1/HSPA1A/PTGS2/SESN3/AKR1C3	13
BP	GO:0009116	nucleoside metabolic process	5/166	62/18723	0.000221934186078402	0.0383777523637629	0.0327167864580842	APRT/ADA/DPYD/NT5C3A/APOBEC3A	5
BP	GO:0042100	B cell proliferation	6/166	99/18723	0.000251783100545966	0.0383777523637629	0.0327167864580842	ADA/TNFRSF4/BCL6/IRS2/CD79A/CD19	6
BP	GO:0046651	lymphocyte proliferation	10/166	288/18723	0.0002560444670501	0.0383777523637629	0.0327167864580842	ARG1/PRKCQ/ADA/IMPDH2/TNFRSF4/BCL6/IRS2/CD79A/CD55/CD19	10
BP	GO:0002429	immune response-activating cell surface receptor signaling pathway	10/166	291/18723	0.000278099654809876	0.0383777523637629	0.0327167864580842	C5AR1/ITK/NCR3/CD79B/PVRIG/ADA/PRKCH/CD79A/CD19/BANK1	10
BP	GO:0002757	immune response-activating signal transduction	10/166	291/18723	0.000278099654809876	0.0383777523637629	0.0327167864580842	C5AR1/ITK/NCR3/CD79B/PVRIG/ADA/PRKCH/CD79A/CD19/BANK1	10
BP	GO:0032943	mononuclear cell proliferation	10/166	291/18723	0.000278099654809876	0.0383777523637629	0.0327167864580842	ARG1/PRKCQ/ADA/IMPDH2/TNFRSF4/BCL6/IRS2/CD79A/CD55/CD19	10
BP	GO:0043434	response to peptide hormone	12/166	414/18723	0.000331793747610118	0.0427248898119265	0.0364226931054417	APRT/ARG1/PDK4/TNFSF10/PRKCQ/IQGAP1/APEX1/SORL1/IRS2/ECHDC3/PTGS2/SESN3	12
BP	GO:0016032	viral process	12/166	415/18723	0.000339086427078782	0.0427248898119265	0.0364226931054417	PPIH/EIF3F/SRPK1/IGF2R/EIF2AK2/HACD3/TNFRSF4/ITGB7/CD55/HSPA1A/APOBEC3A/RSAD2	12
BP	GO:0070227	lymphocyte apoptotic process	5/166	72/18723	0.000446896630399317	0.050568321376813	0.0431091679457267	PRKCQ/ADA/BCL6/ORMDL3/IRS2	5
BP	GO:0050900	leukocyte migration	11/166	369/18723	0.000465303413501522	0.050568321376813	0.0431091679457267	C5AR1/GPR18/ADA/MYH9/MMP9/DUSP1/ITGB7/CXCL16/MCOLN2/THBS1/PPBP	11
BP	GO:0046631	alpha-beta T cell activation	7/166	156/18723	0.000488844780133452	0.050568321376813	0.0431091679457267	ITK/GPR18/PRKCQ/ADA/BCL6/CD55/RSAD2	7
BP	GO:0002683	negative regulation of immune system process	12/166	434/18723	0.000505811597803837	0.050568321376813	0.0431091679457267	GPR18/ARG1/PVRIG/ADA/DUSP1/IRAK3/BCL6/CD55/HLA-DOB/THBS1/PGLYRP1/BANK1	12
BP	GO:2000377	regulation of reactive oxygen species metabolic process	7/166	157/18723	0.00050790271616442	0.050568321376813	0.0431091679457267	MPV17/ITGAM/BIRC2/CYP1B1/HK2/THBS1/AKR1C3	7
BP	GO:0030890	positive regulation of B cell proliferation	4/166	42/18723	0.000512964819617672	0.050568321376813	0.0431091679457267	ADA/TNFRSF4/BCL6/IRS2	4
BP	GO:0019058	viral life cycle	10/166	317/18723	0.00054488518538753	0.050568321376813	0.0431091679457267	PPIH/SRPK1/EIF2AK2/HACD3/TNFRSF4/ITGB7/CD55/HSPA1A/APOBEC3A/RSAD2	10
BP	GO:0070661	leukocyte proliferation	10/166	318/18723	0.000558350732326165	0.050568321376813	0.0431091679457267	ARG1/PRKCQ/ADA/IMPDH2/TNFRSF4/BCL6/IRS2/CD79A/CD55/CD19	10
BP	GO:0006144	purine nucleobase metabolic process	3/166	19/18723	0.000597465168005361	0.050568321376813	0.0431091679457267	APRT/ADA/DPYD	3
BP	GO:0009168	purine ribonucleoside monophosphate biosynthetic process	3/166	19/18723	0.000597465168005361	0.050568321376813	0.0431091679457267	APRT/ADA/IMPDH2	3
BP	GO:0051607	defense response to virus	9/166	265/18723	0.000610728519043636	0.050568321376813	0.0431091679457267	EIF2AK2/BIRC2/NT5C3A/APOBEC3A/IFIT2/BNIP3L/RSAD2/IFIT3/HERC5	9
BP	GO:0140546	defense response to symbiont	9/166	265/18723	0.000610728519043636	0.050568321376813	0.0431091679457267	EIF2AK2/BIRC2/NT5C3A/APOBEC3A/IFIT2/BNIP3L/RSAD2/IFIT3/HERC5	9
BP	GO:2000106	regulation of leukocyte apoptotic process	5/166	81/18723	0.000767674046772642	0.0617308362988118	0.0526251399488981	PRKCQ/ADA/BCL6/ORMDL3/IRS2	5
BP	GO:0009127	purine nucleoside monophosphate biosynthetic process	3/166	21/18723	0.000809445058438526	0.0617308362988118	0.0526251399488981	APRT/ADA/IMPDH2	3
BP	GO:0035455	response to interferon-alpha	3/166	21/18723	0.000809445058438526	0.0617308362988118	0.0526251399488981	EIF2AK2/IFIT2/IFIT3	3
BP	GO:2001238	positive regulation of extrinsic apoptotic signaling pathway	4/166	48/18723	0.00085570483619421	0.0635854516741236	0.0542061875991312	STK3/TNFSF10/ITM2C/THBS1	4
BP	GO:0002696	positive regulation of leukocyte activation	11/166	409/18723	0.00108237371260903	0.0759874917602026	0.0647788468131181	PRKCQ/SIRPB1/ADA/ITGAM/CLEC4D/TNFRSF4/BCL6/IRS2/CD55/HLA-DOB/THBS1	11
BP	GO:0019079	viral genome replication	6/166	131/18723	0.00111327600214031	0.0759874917602026	0.0647788468131181	PPIH/SRPK1/EIF2AK2/HACD3/APOBEC3A/RSAD2	6
BP	GO:0050853	B cell receptor signaling pathway	6/166	131/18723	0.00111327600214031	0.0759874917602026	0.0647788468131181	ITK/CD79B/PRKCH/CD79A/CD19/BANK1	6
BP	GO:0044403	biological process involved in symbiotic interaction	9/166	290/18723	0.00115370932969252	0.0759874917602026	0.0647788468131181	THOC3/ARG1/IGF2R/TNFRSF4/ITGB7/CD55/SAP30/HSPA1A/PGLYRP1	9
BP	GO:0071375	cellular response to peptide hormone stimulus	9/166	290/18723	0.00115370932969252	0.0759874917602026	0.0647788468131181	APRT/ARG1/PDK4/PRKCQ/APEX1/SORL1/IRS2/ECHDC3/SESN3	9
BP	GO:0006213	pyrimidine nucleoside metabolic process	3/166	24/18723	0.0012080234509383	0.0761054774091129	0.0648794288181279	DPYD/NT5C3A/APOBEC3A	3
BP	GO:2000353	positive regulation of endothelial cell apoptotic process	3/166	24/18723	0.0012080234509383	0.0761054774091129	0.0648794288181279	RGCC/THBS1/AKR1C3	3
BP	GO:0050867	positive regulation of cell activation	11/166	420/18723	0.00133843936691779	0.0796536740975037	0.067904243618772	PRKCQ/SIRPB1/ADA/ITGAM/CLEC4D/TNFRSF4/BCL6/IRS2/CD55/HLA-DOB/THBS1	11
BP	GO:0072593	reactive oxygen species metabolic process	8/166	239/18723	0.00134185816746273	0.0796536740975037	0.067904243618772	MPV17/PDK4/ITGAM/BIRC2/CYP1B1/HK2/THBS1/AKR1C3	8
BP	GO:0042110	T cell activation	12/166	487/18723	0.00137099370529098	0.0796536740975037	0.067904243618772	ITK/GPR18/ARG1/PRKCQ/SIRPB1/ADA/MYH9/TNFRSF4/BCL6/CD55/HLA-DOB/RSAD2	12
BP	GO:0050851	antigen receptor-mediated signaling pathway	8/166	240/18723	0.00137786579124159	0.0796536740975037	0.067904243618772	ITK/CD79B/PVRIG/ADA/PRKCH/CD79A/CD19/BANK1	8
BP	GO:0050671	positive regulation of lymphocyte proliferation	6/166	137/18723	0.00140177273256476	0.0796536740975037	0.067904243618772	PRKCQ/ADA/TNFRSF4/BCL6/IRS2/CD55	6
BP	GO:0032946	positive regulation of mononuclear cell proliferation	6/166	138/18723	0.00145492623383597	0.0810841581857047	0.0691237220812354	PRKCQ/ADA/TNFRSF4/BCL6/IRS2/CD55	6
BP	GO:0045071	negative regulation of viral genome replication	4/166	56/18723	0.00152895009696612	0.0822056041585261	0.0700797475427921	SRPK1/EIF2AK2/APOBEC3A/RSAD2	4
BP	GO:0009164	nucleoside catabolic process	3/166	26/18723	0.00153178144394769	0.0822056041585261	0.0700797475427921	ADA/DPYD/APOBEC3A	3
BP	GO:0007044	cell-substrate junction assembly	5/166	95/18723	0.00157198765609172	0.0828294586791603	0.0706115794994694	CORO1C/IQGAP1/TLN1/THBS1/ACTN1	5
BP	GO:0002718	regulation of cytokine production involved in immune response	5/166	96/18723	0.00164666258869528	0.0838754196358686	0.0715032544714626	ARG1/IRAK3/BCL6/CD55/RSAD2	5
BP	GO:0009615	response to virus	10/166	367/18723	0.00164972357461853	0.0838754196358686	0.0715032544714626	EIF2AK2/IRAK3/BIRC2/NT5C3A/APOBEC3A/IFIT2/BNIP3L/RSAD2/IFIT3/HERC5	10
BP	GO:0002719	negative regulation of cytokine production involved in immune response	3/166	27/18723	0.00171210496954832	0.0843656457247044	0.0719211690515714	ARG1/IRAK3/BCL6	3
BP	GO:0009161	ribonucleoside monophosphate metabolic process	4/166	58/18723	0.00174210504902116	0.0843656457247044	0.0719211690515714	APRT/ADA/DPYD/IMPDH2	4
BP	GO:0006909	phagocytosis	9/166	308/18723	0.00174670073964191	0.0843656457247044	0.0719211690515714	CORO1C/SIRPB1/MYH9/ITGAM/DYSF/FCGR1A/ABCA1/ANXA3/THBS1	9
BP	GO:0002367	cytokine production involved in immune response	5/166	98/18723	0.00180378497753358	0.0856945715556118	0.0730540697544662	ARG1/IRAK3/BCL6/CD55/RSAD2	5
BP	GO:0010575	positive regulation of vascular endothelial growth factor production	3/166	28/18723	0.00190515646569471	0.0890507006061817	0.0759151481321813	C5AR1/CYP1B1/PTGS2	3
BP	GO:0150115	cell-substrate junction organization	5/166	101/18723	0.00205969483332519	0.0930083357752847	0.079289006597869	CORO1C/IQGAP1/TLN1/THBS1/ACTN1	5
BP	GO:1903900	regulation of viral life cycle	6/166	148/18723	0.00207499959889412	0.0930083357752847	0.079289006597869	PPIH/SRPK1/EIF2AK2/HACD3/APOBEC3A/RSAD2	6
BP	GO:0070665	positive regulation of leukocyte proliferation	6/166	150/18723	0.00221985215109825	0.0930083357752847	0.079289006597869	PRKCQ/ADA/TNFRSF4/BCL6/IRS2/CD55	6
BP	GO:0032869	cellular response to insulin stimulus	7/166	203/18723	0.00225772738035914	0.0930083357752847	0.079289006597869	APRT/PDK4/PRKCQ/SORL1/IRS2/ECHDC3/SESN3	7
BP	GO:0051091	positive regulation of DNA-binding transcription factor activity	8/166	260/18723	0.00227447199131073	0.0930083357752847	0.079289006597869	STK3/PRKCQ/EIF2AK2/IRAK3/RGCC/PRKCH/HSPA1A/ANXA3	8
BP	GO:0009264	deoxyribonucleotide catabolic process	3/166	30/18723	0.00233067010949652	0.0930083357752847	0.079289006597869	DCTPP1/ADA/DPYD	3
BP	GO:0045070	positive regulation of viral genome replication	3/166	30/18723	0.00233067010949652	0.0930083357752847	0.079289006597869	PPIH/SRPK1/HACD3	3
BP	GO:0046902	regulation of mitochondrial membrane permeability	4/166	63/18723	0.00236356807666628	0.0930083357752847	0.079289006597869	TMEM14A/HK2/HSPA1A/BNIP3L	4
BP	GO:0050854	regulation of antigen receptor-mediated signaling pathway	4/166	63/18723	0.00236356807666628	0.0930083357752847	0.079289006597869	PVRIG/ADA/PRKCH/CD19	4
BP	GO:0062207	regulation of pattern recognition receptor signaling pathway	5/166	105/18723	0.0024409045933175	0.0930083357752847	0.079289006597869	PJA2/IRAK3/BIRC2/HSPA1A/RSAD2	5
BP	GO:0032868	response to insulin	8/166	264/18723	0.00249908596905814	0.0930083357752847	0.079289006597869	APRT/PDK4/TNFSF10/PRKCQ/SORL1/IRS2/ECHDC3/SESN3	8
BP	GO:0030888	regulation of B cell proliferation	4/166	64/18723	0.00250395281302583	0.0930083357752847	0.079289006597869	ADA/TNFRSF4/BCL6/IRS2	4
BP	GO:0042116	macrophage activation	5/166	106/18723	0.00254370685164997	0.0930083357752847	0.079289006597869	C5AR1/PJA2/ITGAM/DYSF/THBS1	5
BP	GO:0071887	leukocyte apoptotic process	5/166	106/18723	0.00254370685164997	0.0930083357752847	0.079289006597869	PRKCQ/ADA/BCL6/ORMDL3/IRS2	5
BP	GO:0002828	regulation of type 2 immune response	3/166	31/18723	0.00256371799419148	0.0930083357752847	0.079289006597869	ARG1/BCL6/RSAD2	3
BP	GO:0034656	nucleobase-containing small molecule catabolic process	3/166	31/18723	0.00256371799419148	0.0930083357752847	0.079289006597869	ADA/DPYD/APOBEC3A	3
BP	GO:0046386	deoxyribose phosphate catabolic process	3/166	31/18723	0.00256371799419148	0.0930083357752847	0.079289006597869	DCTPP1/ADA/DPYD	3
BP	GO:0006631	fatty acid metabolic process	10/166	390/18723	0.00256751789579806	0.0930083357752847	0.079289006597869	HSD17B8/PDK4/ABHD5/TECR/HACD3/IRS2/CYP1B1/ECHDC3/PTGS2/AKR1C3	10
BP	GO:0034614	cellular response to reactive oxygen species	6/166	155/18723	0.00261533936118508	0.0935710304779552	0.0797687002040466	ARG1/MPV17/MMP9/APEX1/CYP1B1/AKR1C3	6
BP	GO:1905953	negative regulation of lipid localization	4/166	66/18723	0.0028017089708612	0.0981362568817014	0.0836605262799583	ABHD5/IRS2/ABCA1/THBS1	4
BP	GO:0097345	mitochondrial outer membrane permeabilization	3/166	32/18723	0.00281066574229856	0.0981362568817014	0.0836605262799583	TMEM14A/HSPA1A/BNIP3L	3
BP	GO:0002698	negative regulation of immune effector process	5/166	110/18723	0.00298653076203414	0.0992998175929666	0.084652454284513	ARG1/IRAK3/BCL6/CD55/PGLYRP1	5
BP	GO:0009156	ribonucleoside monophosphate biosynthetic process	3/166	33/18723	0.0030717795262261	0.0992998175929666	0.084652454284513	APRT/ADA/IMPDH2	3
BP	GO:0046686	response to cadmium ion	4/166	68/18723	0.0031228468284092	0.0992998175929666	0.084652454284513	ARG1/MT1X/MMP9/AKR1C3	4
BP	GO:0062197	cellular response to chemical stress	9/166	337/18723	0.00319402133149453	0.0992998175929666	0.084652454284513	ARG1/MPV17/GPX7/MMP9/APEX1/CYP1B1/HSPA1A/PTGS2/AKR1C3	9
BP	GO:0046632	alpha-beta T cell differentiation	5/166	112/18723	0.0032276669239386	0.0992998175929666	0.084652454284513	ITK/GPR18/ADA/BCL6/RSAD2	5
BP	GO:0002697	regulation of immune effector process	9/166	339/18723	0.00332097840491922	0.0992998175929666	0.084652454284513	NCR3/ARG1/ITGAM/TNFRSF4/IRAK3/BCL6/CD55/PGLYRP1/RSAD2	9
BP	GO:0002446	neutrophil mediated immunity	3/166	34/18723	0.00334731520593967	0.0992998175929666	0.084652454284513	ARG1/ITGAM/ANXA3	3
BP	GO:0009112	nucleobase metabolic process	3/166	34/18723	0.00334731520593967	0.0992998175929666	0.084652454284513	APRT/ADA/DPYD	3
BP	GO:0006633	fatty acid biosynthetic process	6/166	163/18723	0.00335521990590743	0.0992998175929666	0.084652454284513	HSD17B8/PDK4/TECR/HACD3/PTGS2/AKR1C3	6
BP	GO:0009113	purine nucleobase biosynthetic process	2/166	10/18723	0.00335564794095846	0.0992998175929666	0.084652454284513	APRT/ADA	2
BP	GO:0015911	long-chain fatty acid import across plasma membrane	2/166	10/18723	0.00335564794095846	0.0992998175929666	0.084652454284513	IRS2/THBS1	2
BP	GO:0043101	purine-containing compound salvage	2/166	10/18723	0.00335564794095846	0.0992998175929666	0.084652454284513	APRT/ADA	2
BP	GO:0071233	cellular response to leucine	2/166	10/18723	0.00335564794095846	0.0992998175929666	0.084652454284513	RRAGD/SESN3	2
BP	GO:1990253	cellular response to leucine starvation	2/166	10/18723	0.00335564794095846	0.0992998175929666	0.084652454284513	RRAGD/SESN3	2
BP	GO:0002700	regulation of production of molecular mediator of immune response	6/166	164/18723	0.00345762698833715	0.0992998175929666	0.084652454284513	ARG1/TNFRSF4/IRAK3/BCL6/CD55/RSAD2	6
BP	GO:0050792	regulation of viral process	6/166	164/18723	0.00345762698833715	0.0992998175929666	0.084652454284513	PPIH/SRPK1/EIF2AK2/HACD3/APOBEC3A/RSAD2	6
BP	GO:0009119	ribonucleoside metabolic process	3/166	35/18723	0.00363751852754714	0.0992998175929666	0.084652454284513	APRT/ADA/APOBEC3A	3
BP	GO:0018149	peptide cross-linking	3/166	35/18723	0.00363751852754714	0.0992998175929666	0.084652454284513	KRT10/F13A1/THBS1	3
BP	GO:0008286	insulin receptor signaling pathway	5/166	116/18723	0.00375154499884876	0.0992998175929666	0.084652454284513	PDK4/PRKCQ/SORL1/IRS2/SESN3	5
BP	GO:0002274	myeloid leukocyte activation	7/166	223/18723	0.00380072150464337	0.0992998175929666	0.084652454284513	C5AR1/PJA2/ITGAM/CLEC4D/DYSF/ANXA3/THBS1	7
BP	GO:0002822	regulation of adaptive immune response based on somatic recombination of immune receptors built from immunoglobulin superfamily domains	6/166	168/18723	0.0038906691867261	0.0992998175929666	0.084652454284513	ARG1/PRKCQ/ADA/BCL6/CD55/RSAD2	6
BP	GO:2000241	regulation of reproductive process	6/166	168/18723	0.0038906691867261	0.0992998175929666	0.084652454284513	STK3/LHFPL2/ADA/CDC25B/MYH9/DUSP1	6
BP	GO:0042092	type 2 immune response	3/166	36/18723	0.00394262531888827	0.0992998175929666	0.084652454284513	ARG1/BCL6/RSAD2	3
BP	GO:1901658	glycosyl compound catabolic process	3/166	36/18723	0.00394262531888827	0.0992998175929666	0.084652454284513	ADA/DPYD/APOBEC3A	3
BP	GO:0050670	regulation of lymphocyte proliferation	7/166	225/18723	0.00399052971886477	0.0992998175929666	0.084652454284513	ARG1/PRKCQ/ADA/TNFRSF4/BCL6/IRS2/CD55	7
BP	GO:0006413	translational initiation	5/166	118/18723	0.00403514795356166	0.0992998175929666	0.084652454284513	EIF3F/EIF4B/EIF2AK2/RPS5/BANK1	5
BP	GO:0009120	deoxyribonucleoside metabolic process	2/166	11/18723	0.00407752874174018	0.0992998175929666	0.084652454284513	ADA/DPYD	2
BP	GO:0033197	response to vitamin E	2/166	11/18723	0.00407752874174018	0.0992998175929666	0.084652454284513	ARG1/ADA	2
BP	GO:0035457	cellular response to interferon-alpha	2/166	11/18723	0.00407752874174018	0.0992998175929666	0.084652454284513	IFIT2/IFIT3	2
BP	GO:0042451	purine nucleoside biosynthetic process	2/166	11/18723	0.00407752874174018	0.0992998175929666	0.084652454284513	APRT/ADA	2
BP	GO:0042455	ribonucleoside biosynthetic process	2/166	11/18723	0.00407752874174018	0.0992998175929666	0.084652454284513	APRT/ADA	2
BP	GO:0043312	neutrophil degranulation	2/166	11/18723	0.00407752874174018	0.0992998175929666	0.084652454284513	ITGAM/ANXA3	2
BP	GO:0046129	purine ribonucleoside biosynthetic process	2/166	11/18723	0.00407752874174018	0.0992998175929666	0.084652454284513	APRT/ADA	2
BP	GO:0090084	negative regulation of inclusion body assembly	2/166	11/18723	0.00407752874174018	0.0992998175929666	0.084652454284513	SORL1/HSPA1A	2
BP	GO:0099149	regulation of postsynaptic neurotransmitter receptor internalization	2/166	11/18723	0.00407752874174018	0.0992998175929666	0.084652454284513	NUMB/PPP3R1	2
BP	GO:1902033	regulation of hematopoietic stem cell proliferation	2/166	11/18723	0.00407752874174018	0.0992998175929666	0.084652454284513	EIF2AK2/N4BP2L2	2
BP	GO:0032944	regulation of mononuclear cell proliferation	7/166	227/18723	0.00418745129833394	0.0996272028622896	0.0849315481158671	ARG1/PRKCQ/ADA/TNFRSF4/BCL6/IRS2/CD55	7
BP	GO:0034599	cellular response to oxidative stress	8/166	288/18723	0.00423544632209579	0.0996272028622896	0.0849315481158671	ARG1/MPV17/GPX7/MMP9/APEX1/CYP1B1/HSPA1A/AKR1C3	8
BP	GO:0002369	T cell cytokine production	3/166	37/18723	0.00426286168216836	0.0996272028622896	0.0849315481158671	ARG1/CD55/RSAD2	3
BP	GO:0002724	regulation of T cell cytokine production	3/166	37/18723	0.00426286168216836	0.0996272028622896	0.0849315481158671	ARG1/CD55/RSAD2	3
BP	GO:0072529	pyrimidine-containing compound catabolic process	3/166	37/18723	0.00426286168216836	0.0996272028622896	0.0849315481158671	DCTPP1/DPYD/APOBEC3A	3
BP	GO:0009117	nucleotide metabolic process	11/166	489/18723	0.00431735235776706	0.100093497062472	0.0853290609151941	DCTPP1/APRT/PDK4/ADA/FAR2/DPYD/TECR/IMPDH2/NT5C3A/HK2/TPST1	11
BP	GO:1901136	carbohydrate derivative catabolic process	6/166	172/18723	0.0043626979746868	0.100342053417796	0.0855409536055966	DCTPP1/ADA/DPYD/ALDH1A1/APOBEC3A/PGLYRP1	6
BP	GO:0034121	regulation of toll-like receptor signaling pathway	4/166	75/18723	0.00444334760425655	0.101392294150673	0.0864362770591804	PJA2/IRAK3/BIRC2/RSAD2	4
BP	GO:0002460	adaptive immune response based on somatic recombination of immune receptors built from immunoglobulin superfamily domains	9/166	356/18723	0.00456805051854477	0.103052353052095	0.0878514665697819	ARG1/PRKCQ/ADA/GZMM/BCL6/CD55/CD19/HLA-DOB/RSAD2	9
BP	GO:1902110	positive regulation of mitochondrial membrane permeability involved in apoptotic process	3/166	38/18723	0.00459844418367502	0.103052353052095	0.0878514665697819	TMEM14A/HSPA1A/BNIP3L	3
BP	GO:0001818	negative regulation of cytokine production	9/166	357/18723	0.00465141621402708	0.103052353052095	0.0878514665697819	GPR18/ARG1/IRAK3/RGCC/BCL6/THBS1/PGLYRP1/BANK1/ORM1	9
BP	GO:0009123	nucleoside monophosphate metabolic process	4/166	76/18723	0.00465833618006364	0.103052353052095	0.0878514665697819	APRT/ADA/DPYD/IMPDH2	4
BP	GO:1903131	mononuclear cell differentiation	10/166	426/18723	0.00478575835300912	0.104178118116507	0.0888111740290735	ITK/GPR18/CD79B/ADA/MYH9/BCL6/CD79A/CD19/PGLYRP1/RSAD2	10
BP	GO:0071900	regulation of protein serine/threonine kinase activity	9/166	359/18723	0.00482170477963078	0.104178118116507	0.0888111740290735	STK3/IQGAP1/DUSP1/SORL1/IRAK3/RGCC/TAOK1/THBS1/HERC5	9
BP	GO:1901653	cellular response to peptide	9/166	359/18723	0.00482170477963078	0.104178118116507	0.0888111740290735	APRT/ARG1/PDK4/PRKCQ/APEX1/SORL1/IRS2/ECHDC3/SESN3	9
BP	GO:0006753	nucleoside phosphate metabolic process	11/166	497/18723	0.00486810358034835	0.104178118116507	0.0888111740290735	DCTPP1/APRT/PDK4/ADA/FAR2/DPYD/TECR/IMPDH2/NT5C3A/HK2/TPST1	11
BP	GO:0002701	negative regulation of production of molecular mediator of immune response	3/166	39/18723	0.00494958004061678	0.104178118116507	0.0888111740290735	ARG1/IRAK3/BCL6	3
BP	GO:0043154	negative regulation of cysteine-type endopeptidase activity involved in apoptotic process	4/166	78/18723	0.005109083810773	0.104178118116507	0.0888111740290735	MMP9/BIRC2/THBS1/PTGS2	4
BP	GO:0090559	regulation of membrane permeability	4/166	78/18723	0.005109083810773	0.104178118116507	0.0888111740290735	TMEM14A/HK2/HSPA1A/BNIP3L	4
BP	GO:0009394	2'-deoxyribonucleotide metabolic process	3/166	40/18723	0.00531646730512163	0.104178118116507	0.0888111740290735	DCTPP1/ADA/DPYD	3
BP	GO:0071276	cellular response to cadmium ion	3/166	40/18723	0.00531646730512163	0.104178118116507	0.0888111740290735	MT1X/MMP9/AKR1C3	3
BP	GO:1902686	mitochondrial outer membrane permeabilization involved in programmed cell death	3/166	40/18723	0.00531646730512163	0.104178118116507	0.0888111740290735	TMEM14A/HSPA1A/BNIP3L	3
BP	GO:0032874	positive regulation of stress-activated MAPK cascade	5/166	126/18723	0.00532396424195576	0.104178118116507	0.0888111740290735	STK3/SDCBP/PJA2/EIF2AK2/TAOK1	5
BP	GO:0006911	phagocytosis, engulfment	5/166	127/18723	0.00550331067631713	0.104178118116507	0.0888111740290735	MYH9/ITGAM/FCGR1A/ABCA1/THBS1	5
BP	GO:0051403	stress-activated MAPK cascade	7/166	239/18723	0.00552780104751521	0.104178118116507	0.0888111740290735	STK3/SDCBP/PJA2/EIF2AK2/DUSP1/HACD3/TAOK1	7
BP	GO:0051271	negative regulation of cellular component movement	9/166	367/18723	0.00555194603598748	0.104178118116507	0.0888111740290735	GPR18/CORO1C/ADA/APEX1/DUSP1/RGCC/CYP1B1/THBS1/ACTN1	9
BP	GO:0070304	positive regulation of stress-activated protein kinase signaling cascade	5/166	128/18723	0.00568688627816716	0.104178118116507	0.0888111740290735	STK3/SDCBP/PJA2/EIF2AK2/TAOK1	5
BP	GO:0001953	negative regulation of cell-matrix adhesion	3/166	41/18723	0.00569929504543324	0.104178118116507	0.0888111740290735	CORO1C/BCL6/THBS1	3
BP	GO:0009167	purine ribonucleoside monophosphate metabolic process	3/166	41/18723	0.00569929504543324	0.104178118116507	0.0888111740290735	APRT/ADA/IMPDH2	3
BP	GO:0001778	plasma membrane repair	2/166	13/18723	0.0057157766668477	0.104178118116507	0.0888111740290735	MYH9/DYSF	2
BP	GO:0009143	nucleoside triphosphate catabolic process	2/166	13/18723	0.0057157766668477	0.104178118116507	0.0888111740290735	DCTPP1/ADA	2
BP	GO:0030497	fatty acid elongation	2/166	13/18723	0.0057157766668477	0.104178118116507	0.0888111740290735	TECR/HACD3	2
BP	GO:0032494	response to peptidoglycan	2/166	13/18723	0.0057157766668477	0.104178118116507	0.0888111740290735	C5AR1/IRAK3	2
BP	GO:0035745	T-helper 2 cell cytokine production	2/166	13/18723	0.0057157766668477	0.104178118116507	0.0888111740290735	ARG1/RSAD2	2
BP	GO:0042761	very long-chain fatty acid biosynthetic process	2/166	13/18723	0.0057157766668477	0.104178118116507	0.0888111740290735	TECR/HACD3	2
BP	GO:0043201	response to leucine	2/166	13/18723	0.0057157766668477	0.104178118116507	0.0888111740290735	RRAGD/SESN3	2
BP	GO:0070424	regulation of nucleotide-binding oligomerization domain containing signaling pathway	2/166	13/18723	0.0057157766668477	0.104178118116507	0.0888111740290735	BIRC2/HSPA1A	2
BP	GO:1902043	positive regulation of extrinsic apoptotic signaling pathway via death domain receptors	2/166	13/18723	0.0057157766668477	0.104178118116507	0.0888111740290735	STK3/THBS1	2
BP	GO:1902947	regulation of tau-protein kinase activity	2/166	13/18723	0.0057157766668477	0.104178118116507	0.0888111740290735	C5AR1/SORL1	2
BP	GO:2000551	regulation of T-helper 2 cell cytokine production	2/166	13/18723	0.0057157766668477	0.104178118116507	0.0888111740290735	ARG1/RSAD2	2
BP	GO:0002819	regulation of adaptive immune response	6/166	183/18723	0.00587848289769209	0.105824609182895	0.0902147970477843	ARG1/PRKCQ/ADA/BCL6/CD55/RSAD2	6
BP	GO:0002443	leukocyte mediated immunity	10/166	440/18723	0.00597461491284542	0.105824609182895	0.0902147970477843	NCR3/ARG1/ITGAM/GZMM/BCL6/CD55/CD19/HLA-DOB/ANXA3/RSAD2	10
BP	GO:0051090	regulation of DNA-binding transcription factor activity	10/166	440/18723	0.00597461491284542	0.105824609182895	0.0902147970477843	STK3/PRKCQ/EIF2AK2/TNFRSF4/IRAK3/RGCC/PRKCH/CYP1B1/HSPA1A/ANXA3	10
BP	GO:0072527	pyrimidine-containing compound metabolic process	4/166	82/18723	0.00609637978123613	0.105824609182895	0.0902147970477843	DCTPP1/DPYD/NT5C3A/APOBEC3A	4
BP	GO:0000413	protein peptidyl-prolyl isomerization	3/166	42/18723	0.00609824352434213	0.105824609182895	0.0902147970477843	PPIH/AIP/FKBP5	3
BP	GO:0009124	nucleoside monophosphate biosynthetic process	3/166	42/18723	0.00609824352434213	0.105824609182895	0.0902147970477843	APRT/ADA/IMPDH2	3
BP	GO:0019692	deoxyribose phosphate metabolic process	3/166	42/18723	0.00609824352434213	0.105824609182895	0.0902147970477843	DCTPP1/ADA/DPYD	3
BP	GO:1904037	positive regulation of epithelial cell apoptotic process	3/166	42/18723	0.00609824352434213	0.105824609182895	0.0902147970477843	RGCC/THBS1/AKR1C3	3
BP	GO:0010038	response to metal ion	9/166	373/18723	0.00615373090181151	0.105843274148076	0.0902307088102628	ARG1/MT1X/IQGAP1/MMP9/DUSP1/CYBRD1/THBS1/PTGS2/AKR1C3	9
BP	GO:0006898	receptor-mediated endocytosis	7/166	244/18723	0.0061723648485248	0.105843274148076	0.0902307088102628	NUMB/PPP3R1/SDCBP/IGF2R/ITGAM/SORL1/CXCL16	7
BP	GO:0030098	lymphocyte differentiation	9/166	374/18723	0.00625873943054839	0.1061494367967	0.090491710494299	ITK/GPR18/CD79B/ADA/BCL6/CD79A/CD19/PGLYRP1/RSAD2	9
BP	GO:0002440	production of molecular mediator of immune response	8/166	308/18723	0.00629271028716815	0.1061494367967	0.090491710494299	ARG1/VPREB3/TNFRSF4/IRAK3/BCL6/CD55/HLA-DOB/RSAD2	8
BP	GO:0070663	regulation of leukocyte proliferation	7/166	245/18723	0.00630774008351629	0.1061494367967	0.090491710494299	ARG1/PRKCQ/ADA/TNFRSF4/BCL6/IRS2/CD55	7
BP	GO:0035794	positive regulation of mitochondrial membrane permeability	3/166	43/18723	0.00651348437488848	0.1061494367967	0.090491710494299	TMEM14A/HSPA1A/BNIP3L	3
BP	GO:0031098	stress-activated protein kinase signaling cascade	7/166	247/18723	0.00658512536789501	0.1061494367967	0.090491710494299	STK3/SDCBP/PJA2/EIF2AK2/DUSP1/HACD3/TAOK1	7
BP	GO:0002467	germinal center formation	2/166	14/18723	0.00662976123540465	0.1061494367967	0.090491710494299	ADA/BCL6	2
BP	GO:0002829	negative regulation of type 2 immune response	2/166	14/18723	0.00662976123540465	0.1061494367967	0.090491710494299	ARG1/BCL6	2
BP	GO:0009158	ribonucleoside monophosphate catabolic process	2/166	14/18723	0.00662976123540465	0.1061494367967	0.090491710494299	ADA/DPYD	2
BP	GO:0009159	deoxyribonucleoside monophosphate catabolic process	2/166	14/18723	0.00662976123540465	0.1061494367967	0.090491710494299	ADA/DPYD	2
BP	GO:0010896	regulation of triglyceride catabolic process	2/166	14/18723	0.00662976123540465	0.1061494367967	0.090491710494299	ABHD5/SORL1	2
BP	GO:0043173	nucleotide salvage	2/166	14/18723	0.00662976123540465	0.1061494367967	0.090491710494299	APRT/ADA	2
BP	GO:1902036	regulation of hematopoietic stem cell differentiation	2/166	14/18723	0.00662976123540465	0.1061494367967	0.090491710494299	EIF2AK2/N4BP2L2	2
BP	GO:0001906	cell killing	6/166	188/18723	0.00668155821849186	0.106390965479063	0.0906976121388108	NCR3/ARG1/ITGAM/GZMM/CD55/PGLYRP1	6
BP	GO:0050878	regulation of body fluid levels	9/166	379/18723	0.00680467410960344	0.107631731985215	0.0917553575857395	APRT/PRKCQ/ADA/MYH9/TLN1/F5/HK2/F13A1/THBS1	9
BP	GO:0002705	positive regulation of leukocyte mediated immunity	5/166	134/18723	0.00688004316199595	0.107631731985215	0.0917553575857395	NCR3/ARG1/ITGAM/CD55/RSAD2	5
BP	GO:0009126	purine nucleoside monophosphate metabolic process	3/166	44/18723	0.00694518077337308	0.107631731985215	0.0917553575857395	APRT/ADA/IMPDH2	3
BP	GO:0009262	deoxyribonucleotide metabolic process	3/166	44/18723	0.00694518077337308	0.107631731985215	0.0917553575857395	DCTPP1/ADA/DPYD	3
BP	GO:0062208	positive regulation of pattern recognition receptor signaling pathway	3/166	44/18723	0.00694518077337308	0.107631731985215	0.0917553575857395	PJA2/HSPA1A/RSAD2	3
BP	GO:0046394	carboxylic acid biosynthetic process	8/166	314/18723	0.00703762009402537	0.108484165066412	0.0924820512915876	HSD17B8/PDK4/DPYD/TECR/HACD3/ALDH1A1/PTGS2/AKR1C3	8
BP	GO:2000117	negative regulation of cysteine-type endopeptidase activity	4/166	86/18723	0.00720307412198118	0.110202596316893	0.0939470028534186	MMP9/BIRC2/THBS1/PTGS2	4
BP	GO:0016053	organic acid biosynthetic process	8/166	316/18723	0.00730017987597965	0.110202596316893	0.0939470028534186	HSD17B8/PDK4/DPYD/TECR/HACD3/ALDH1A1/PTGS2/AKR1C3	8
BP	GO:0099024	plasma membrane invagination	5/166	136/18723	0.00731392074229919	0.110202596316893	0.0939470028534186	MYH9/ITGAM/FCGR1A/ABCA1/THBS1	5
BP	GO:0032872	regulation of stress-activated MAPK cascade	6/166	192/18723	0.00737917993770096	0.110202596316893	0.0939470028534186	STK3/SDCBP/PJA2/EIF2AK2/DUSP1/TAOK1	6
BP	GO:0051180	vitamin transport	3/166	45/18723	0.00739348760971208	0.110202596316893	0.0939470028534186	SLC2A3/FOLR3/TCN1	3
BP	GO:1902108	regulation of mitochondrial membrane permeability involved in apoptotic process	3/166	45/18723	0.00739348760971208	0.110202596316893	0.0939470028534186	TMEM14A/HSPA1A/BNIP3L	3
BP	GO:0048041	focal adhesion assembly	4/166	87/18723	0.00749907997391242	0.110202596316893	0.0939470028534186	CORO1C/IQGAP1/THBS1/ACTN1	4
BP	GO:0009259	ribonucleotide metabolic process	9/166	385/18723	0.00750731562192432	0.110202596316893	0.0939470028534186	APRT/PDK4/ADA/FAR2/DPYD/TECR/IMPDH2/HK2/TPST1	9
BP	GO:0009163	nucleoside biosynthetic process	2/166	15/18723	0.00760542417645911	0.110202596316893	0.0939470028534186	APRT/ADA	2
BP	GO:0034404	nucleobase-containing small molecule biosynthetic process	2/166	15/18723	0.00760542417645911	0.110202596316893	0.0939470028534186	APRT/ADA	2
BP	GO:0051290	protein heterotetramerization	2/166	15/18723	0.00760542417645911	0.110202596316893	0.0939470028534186	HSD17B8/KRT10	2
BP	GO:0080154	regulation of fertilization	2/166	15/18723	0.00760542417645911	0.110202596316893	0.0939470028534186	LHFPL2/MYH9	2
BP	GO:0071496	cellular response to external stimulus	8/166	320/18723	0.00784743534479091	0.112742983646962	0.0961126666737207	DCTPP1/PDK4/RRAGD/EIF2AK2/MAP3K2/PTGS2/SESN3/AKR1C3	8
BP	GO:0034198	cellular response to amino acid starvation	3/166	46/18723	0.00785855165517129	0.112742983646962	0.0961126666737207	RRAGD/EIF2AK2/SESN3	3
BP	GO:0070302	regulation of stress-activated protein kinase signaling cascade	6/166	195/18723	0.00793590173690014	0.11329183858885	0.09658056197306	STK3/SDCBP/PJA2/EIF2AK2/DUSP1/TAOK1	6
BP	GO:0046330	positive regulation of JNK cascade	4/166	89/18723	0.00811489595381201	0.115279257226212	0.098274823547971	STK3/SDCBP/PJA2/TAOK1	4
BP	GO:0035850	epithelial cell differentiation involved in kidney development	3/166	47/18723	0.00834051172751481	0.117025213847695	0.0997632403111184	IQGAP1/MMP9/BASP1	3
BP	GO:0030183	B cell differentiation	5/166	141/18723	0.00848150553401473	0.117025213847695	0.0997632403111184	CD79B/ADA/BCL6/CD79A/CD19	5
BP	GO:0050864	regulation of B cell activation	6/166	198/18723	0.00852228346217295	0.117025213847695	0.0997632403111184	ADA/TNFRSF4/BCL6/IRS2/CD19/BANK1	6
BP	GO:0001574	ganglioside biosynthetic process	2/166	16/18723	0.00864161344492986	0.117025213847695	0.0997632403111184	ST6GALNAC6/B4GALT5	2
BP	GO:0002713	negative regulation of B cell mediated immunity	2/166	16/18723	0.00864161344492986	0.117025213847695	0.0997632403111184	BCL6/CD55	2
BP	GO:0002890	negative regulation of immunoglobulin mediated immune response	2/166	16/18723	0.00864161344492986	0.117025213847695	0.0997632403111184	BCL6/CD55	2
BP	GO:0042574	retinal metabolic process	2/166	16/18723	0.00864161344492986	0.117025213847695	0.0997632403111184	CYP1B1/AKR1C3	2
BP	GO:0046135	pyrimidine nucleoside catabolic process	2/166	16/18723	0.00864161344492986	0.117025213847695	0.0997632403111184	DPYD/APOBEC3A	2
BP	GO:0098884	postsynaptic neurotransmitter receptor internalization	2/166	16/18723	0.00864161344492986	0.117025213847695	0.0997632403111184	NUMB/PPP3R1	2
BP	GO:0140239	postsynaptic endocytosis	2/166	16/18723	0.00864161344492986	0.117025213847695	0.0997632403111184	NUMB/PPP3R1	2
BP	GO:0002686	negative regulation of leukocyte migration	3/166	48/18723	0.00883949885360285	0.118596609619172	0.101102845075077	GPR18/ADA/DUSP1	3
BP	GO:1905710	positive regulation of membrane permeability	3/166	48/18723	0.00883949885360285	0.118596609619172	0.101102845075077	TMEM14A/HSPA1A/BNIP3L	3
BP	GO:0019693	ribose phosphate metabolic process	9/166	396/18723	0.0089382934229405	0.119369467003141	0.101761701012085	APRT/PDK4/ADA/FAR2/DPYD/TECR/IMPDH2/HK2/TPST1	9
BP	GO:0048525	negative regulation of viral process	4/166	92/18723	0.00909937665909394	0.120963273202084	0.103120410520973	SRPK1/EIF2AK2/APOBEC3A/RSAD2	4
BP	GO:0010324	membrane invagination	5/166	144/18723	0.00924084729934969	0.121727161243252	0.10377162015107	MYH9/ITGAM/FCGR1A/ABCA1/THBS1	5
BP	GO:0010821	regulation of mitochondrion organization	5/166	144/18723	0.00924084729934969	0.121727161243252	0.10377162015107	TMEM14A/TNFSF10/MMP9/HSPA1A/BNIP3L	5
BP	GO:0006953	acute-phase response	3/166	49/18723	0.00935563642947248	0.122128983660411	0.104114171171038	CD163/PTGS2/ORM1	3
BP	GO:1990928	response to amino acid starvation	3/166	49/18723	0.00935563642947248	0.122128983660411	0.104114171171038	RRAGD/EIF2AK2/SESN3	3
BP	GO:0019216	regulation of lipid metabolic process	8/166	331/18723	0.00951191480394354	0.123131827742243	0.104969089285185	PDK4/ABHD5/SORL1/ORMDL3/IRS2/CD19/PTGS2/AKR1C3	8
BP	GO:0006643	membrane lipid metabolic process	6/166	203/18723	0.00956777365088787	0.123131827742243	0.104969089285185	ST6GALNAC6/B4GALT5/TECR/HACD3/ORMDL3/CYP1B1	6
BP	GO:0051701	biological process involved in interaction with host	6/166	203/18723	0.00956777365088787	0.123131827742243	0.104969089285185	THOC3/TNFRSF4/ITGB7/CD55/HSPA1A/PGLYRP1	6
BP	GO:0009200	deoxyribonucleoside triphosphate metabolic process	2/166	17/18723	0.00973719236078682	0.123131827742243	0.104969089285185	DCTPP1/ADA	2
BP	GO:0044539	long-chain fatty acid import into cell	2/166	17/18723	0.00973719236078682	0.123131827742243	0.104969089285185	IRS2/THBS1	2
BP	GO:0090083	regulation of inclusion body assembly	2/166	17/18723	0.00973719236078682	0.123131827742243	0.104969089285185	SORL1/HSPA1A	2
BP	GO:0140354	lipid import into cell	2/166	17/18723	0.00973719236078682	0.123131827742243	0.104969089285185	IRS2/THBS1	2
BP	GO:0042542	response to hydrogen peroxide	5/166	146/18723	0.00977236728113039	0.123131827742243	0.104969089285185	ARG1/ADA/APEX1/DUSP1/CYP1B1	5
BP	GO:0031667	response to nutrient levels	10/166	474/18723	0.00982520034686279	0.123261604351551	0.105079723007915	ARG1/PDK4/ADA/RRAGD/EIF2AK2/SORL1/ABCA1/PTGS2/SESN3/AKR1C3	10
BP	GO:0042572	retinol metabolic process	3/166	50/18723	0.0098890403779356	0.123527754376109	0.105306614187908	CYP1B1/ALDH1A1/AKR1C3	3
BP	GO:0042113	B cell activation	8/166	334/18723	0.0100084516066473	0.124482801528171	0.106120785727586	CD79B/ADA/TNFRSF4/BCL6/IRS2/CD79A/CD19/BANK1	8
BP	GO:0006120	mitochondrial electron transport, NADH to ubiquinone	3/166	51/18723	0.0104398193037271	0.129293146761543	0.110221574025405	NDUFS8/NDUFS5/NDUFB2	3
BP	GO:0002283	neutrophil activation involved in immune response	2/166	18/18723	0.010891039429852	0.130963619368096	0.111645641152491	ITGAM/ANXA3	2
BP	GO:0009125	nucleoside monophosphate catabolic process	2/166	18/18723	0.010891039429852	0.130963619368096	0.111645641152491	ADA/DPYD	2
BP	GO:0035743	CD4-positive, alpha-beta T cell cytokine production	2/166	18/18723	0.010891039429852	0.130963619368096	0.111645641152491	ARG1/RSAD2	2
BP	GO:0046112	nucleobase biosynthetic process	2/166	18/18723	0.010891039429852	0.130963619368096	0.111645641152491	APRT/ADA	2
BP	GO:0051895	negative regulation of focal adhesion assembly	2/166	18/18723	0.010891039429852	0.130963619368096	0.111645641152491	CORO1C/THBS1	2
BP	GO:0150118	negative regulation of cell-substrate junction organization	2/166	18/18723	0.010891039429852	0.130963619368096	0.111645641152491	CORO1C/THBS1	2
BP	GO:1902001	fatty acid transmembrane transport	2/166	18/18723	0.010891039429852	0.130963619368096	0.111645641152491	IRS2/THBS1	2
BP	GO:0010718	positive regulation of epithelial to mesenchymal transition	3/166	52/18723	0.0110080746462362	0.131823968284267	0.112379083056618	AXIN2/SDCBP/RGCC	3
BP	GO:2001236	regulation of extrinsic apoptotic signaling pathway	5/166	151/18723	0.0111923940351528	0.133479662197007	0.113790551442511	STK3/TNFSF10/ITM2C/HSPA1A/THBS1	5
BP	GO:0002366	leukocyte activation involved in immune response	7/166	275/18723	0.0114908232057424	0.135412106512095	0.115437947762118	ADA/ITGAM/DYSF/BCL6/CD19/ANXA3/PGLYRP1	7
BP	GO:0051092	positive regulation of NF-kappaB transcription factor activity	5/166	152/18723	0.0114924003874984	0.135412106512095	0.115437947762118	PRKCQ/EIF2AK2/IRAK3/PRKCH/HSPA1A	5
BP	GO:0002707	negative regulation of lymphocyte mediated immunity	3/166	53/18723	0.0115939008298539	0.135412106512095	0.115437947762118	ARG1/BCL6/CD55	3
BP	GO:0031341	regulation of cell killing	4/166	99/18723	0.0116910140559426	0.135412106512095	0.115437947762118	NCR3/ARG1/ITGAM/CD55	4
BP	GO:0030336	negative regulation of cell migration	8/166	344/18723	0.0118035527793963	0.135412106512095	0.115437947762118	GPR18/CORO1C/ADA/APEX1/DUSP1/RGCC/CYP1B1/THBS1	8
BP	GO:0072521	purine-containing compound metabolic process	9/166	416/18723	0.012059510879961	0.135412106512095	0.115437947762118	APRT/PDK4/ADA/FAR2/DPYD/TECR/IMPDH2/HK2/TPST1	9
BP	GO:0002888	positive regulation of myeloid leukocyte mediated immunity	2/166	19/18723	0.0121020481665399	0.135412106512095	0.115437947762118	ARG1/ITGAM	2
BP	GO:0009223	pyrimidine deoxyribonucleotide catabolic process	2/166	19/18723	0.0121020481665399	0.135412106512095	0.115437947762118	DCTPP1/DPYD	2
BP	GO:0010738	regulation of protein kinase A signaling	2/166	19/18723	0.0121020481665399	0.135412106512095	0.115437947762118	AIP/PJA2	2
BP	GO:0010759	positive regulation of macrophage chemotaxis	2/166	19/18723	0.0121020481665399	0.135412106512095	0.115437947762118	C5AR1/THBS1	2
BP	GO:0030220	platelet formation	2/166	19/18723	0.0121020481665399	0.135412106512095	0.115437947762118	MYH9/ACTN1	2
BP	GO:0032695	negative regulation of interleukin-12 production	2/166	19/18723	0.0121020481665399	0.135412106512095	0.115437947762118	IRAK3/THBS1	2
BP	GO:0036344	platelet morphogenesis	2/166	19/18723	0.0121020481665399	0.135412106512095	0.115437947762118	MYH9/ACTN1	2
BP	GO:0046033	AMP metabolic process	2/166	19/18723	0.0121020481665399	0.135412106512095	0.115437947762118	APRT/ADA	2
BP	GO:0070233	negative regulation of T cell apoptotic process	2/166	19/18723	0.0121020481665399	0.135412106512095	0.115437947762118	PRKCQ/ADA	2
BP	GO:1901659	glycosyl compound biosynthetic process	2/166	19/18723	0.0121020481665399	0.135412106512095	0.115437947762118	APRT/ADA	2
BP	GO:0072330	monocarboxylic acid biosynthetic process	6/166	214/18723	0.0121848435839479	0.135433038022538	0.115455791739819	HSD17B8/PDK4/TECR/HACD3/PTGS2/AKR1C3	6
BP	GO:0002823	negative regulation of adaptive immune response based on somatic recombination of immune receptors built from immunoglobulin superfamily domains	3/166	54/18723	0.0121973854119677	0.135433038022538	0.115455791739819	ARG1/BCL6/CD55	3
BP	GO:0002263	cell activation involved in immune response	7/166	279/18723	0.0123629036433886	0.136746926559314	0.116575873246417	ADA/ITGAM/DYSF/BCL6/CD19/ANXA3/PGLYRP1	7
BP	GO:0006665	sphingolipid metabolic process	5/166	155/18723	0.0124252154806799	0.136913591114108	0.116717953704846	ST6GALNAC6/B4GALT5/TECR/HACD3/ORMDL3	5
BP	GO:0050870	positive regulation of T cell activation	6/166	216/18723	0.0127098246551183	0.139401775149991	0.118839114553423	PRKCQ/SIRPB1/ADA/BCL6/CD55/HLA-DOB	6
BP	GO:0009267	cellular response to starvation	5/166	156/18723	0.0127472292666486	0.139401775149991	0.118839114553423	PDK4/RRAGD/EIF2AK2/SESN3/AKR1C3	5
BP	GO:1905517	macrophage migration	3/166	55/18723	0.0128186092286365	0.139655374227776	0.119055306132211	C5AR1/MCOLN2/THBS1	3
BP	GO:0035710	CD4-positive, alpha-beta T cell activation	4/166	102/18723	0.0129326830324944	0.139930537347506	0.119289880917728	PRKCQ/BCL6/CD55/RSAD2	4
BP	GO:0007596	blood coagulation	6/166	217/18723	0.0129781898657503	0.139930537347506	0.119289880917728	PRKCQ/MYH9/TLN1/F5/F13A1/THBS1	6
BP	GO:0002449	lymphocyte mediated immunity	8/166	350/18723	0.0129887213755967	0.139930537347506	0.119289880917728	NCR3/ARG1/GZMM/BCL6/CD55/CD19/HLA-DOB/RSAD2	8
BP	GO:0030148	sphingolipid biosynthetic process	4/166	103/18723	0.0133645325546644	0.140795161252907	0.120026967222612	ST6GALNAC6/B4GALT5/HACD3/ORMDL3	4
BP	GO:0002577	regulation of antigen processing and presentation	2/166	20/18723	0.013369126918517	0.140795161252907	0.120026967222612	HLA-DOB/THBS1	2
BP	GO:0010042	response to manganese ion	2/166	20/18723	0.013369126918517	0.140795161252907	0.120026967222612	ARG1/PTGS2	2
BP	GO:0046629	gamma-delta T cell activation	2/166	20/18723	0.013369126918517	0.140795161252907	0.120026967222612	ITK/GPR18	2
BP	GO:0061318	renal filtration cell differentiation	2/166	20/18723	0.013369126918517	0.140795161252907	0.120026967222612	IQGAP1/BASP1	2
BP	GO:0072112	glomerular visceral epithelial cell differentiation	2/166	20/18723	0.013369126918517	0.140795161252907	0.120026967222612	IQGAP1/BASP1	2
BP	GO:0001912	positive regulation of leukocyte mediated cytotoxicity	3/166	56/18723	0.0134576465379763	0.140795161252907	0.120026967222612	NCR3/ARG1/ITGAM	3
BP	GO:0002090	regulation of receptor internalization	3/166	56/18723	0.0134576465379763	0.140795161252907	0.120026967222612	NUMB/PPP3R1/SDCBP	3
BP	GO:0046634	regulation of alpha-beta T cell activation	4/166	104/18723	0.0138054676156	0.143914550899312	0.122686226784601	PRKCQ/ADA/BCL6/CD55	4
BP	GO:0010257	NADH dehydrogenase complex assembly	3/166	57/18723	0.014114565161288	0.145565871307518	0.124093966786075	NDUFS8/NDUFS5/NDUFB2	3
BP	GO:0032981	mitochondrial respiratory chain complex I assembly	3/166	57/18723	0.014114565161288	0.145565871307518	0.124093966786075	NDUFS8/NDUFS5/NDUFB2	3
BP	GO:0061005	cell differentiation involved in kidney development	3/166	57/18723	0.014114565161288	0.145565871307518	0.124093966786075	IQGAP1/MMP9/BASP1	3
BP	GO:2001233	regulation of apoptotic signaling pathway	8/166	356/18723	0.0142590488028712	0.145781490987862	0.124277781173409	STK3/TMEM14A/TNFSF10/MMP9/ITM2C/HSPA1A/THBS1/PTGS2	8
BP	GO:0007599	hemostasis	6/166	222/18723	0.0143798941628163	0.145781490987862	0.124277781173409	PRKCQ/MYH9/TLN1/F5/F13A1/THBS1	6
BP	GO:0050817	coagulation	6/166	222/18723	0.0143798941628163	0.145781490987862	0.124277781173409	PRKCQ/MYH9/TLN1/F5/F13A1/THBS1	6
BP	GO:0010631	epithelial cell migration	8/166	357/18723	0.014479281068518	0.145781490987862	0.124277781173409	CORO1C/MYH9/MMP9/RGCC/CYP1B1/ANXA3/THBS1/PTGS2	8
BP	GO:0002689	negative regulation of leukocyte chemotaxis	2/166	21/18723	0.0146911986932622	0.145781490987862	0.124277781173409	GPR18/DUSP1	2
BP	GO:0006244	pyrimidine nucleotide catabolic process	2/166	21/18723	0.0146911986932622	0.145781490987862	0.124277781173409	DCTPP1/DPYD	2
BP	GO:0038083	peptidyl-tyrosine autophosphorylation	2/166	21/18723	0.0146911986932622	0.145781490987862	0.124277781173409	ITK/IQGAP1	2
BP	GO:0042454	ribonucleoside catabolic process	2/166	21/18723	0.0146911986932622	0.145781490987862	0.124277781173409	ADA/APOBEC3A	2
BP	GO:0046128	purine ribonucleoside metabolic process	2/166	21/18723	0.0146911986932622	0.145781490987862	0.124277781173409	APRT/ADA	2
BP	GO:0072311	glomerular epithelial cell differentiation	2/166	21/18723	0.0146911986932622	0.145781490987862	0.124277781173409	IQGAP1/BASP1	2
BP	GO:1901028	regulation of mitochondrial outer membrane permeabilization involved in apoptotic signaling pathway	2/166	21/18723	0.0146911986932622	0.145781490987862	0.124277781173409	TMEM14A/HSPA1A	2
BP	GO:0010574	regulation of vascular endothelial growth factor production	3/166	58/18723	0.014789426621957	0.145781490987862	0.124277781173409	C5AR1/CYP1B1/PTGS2	3
BP	GO:0018208	peptidyl-proline modification	3/166	58/18723	0.014789426621957	0.145781490987862	0.124277781173409	PPIH/AIP/FKBP5	3
BP	GO:2000146	negative regulation of cell motility	8/166	359/18723	0.0149271770436168	0.146640539228479	0.125010114260013	GPR18/CORO1C/ADA/APEX1/DUSP1/RGCC/CYP1B1/THBS1	8
BP	GO:0090132	epithelium migration	8/166	360/18723	0.0151548708368562	0.147655915486602	0.12587571597365	CORO1C/MYH9/MMP9/RGCC/CYP1B1/ANXA3/THBS1/PTGS2	8
BP	GO:0002824	positive regulation of adaptive immune response based on somatic recombination of immune receptors built from immunoglobulin superfamily domains	4/166	107/18723	0.0151833895151855	0.147655915486602	0.12587571597365	PRKCQ/ADA/CD55/RSAD2	4
BP	GO:0007229	integrin-mediated signaling pathway	4/166	107/18723	0.0151833895151855	0.147655915486602	0.12587571597365	MYH9/TLN1/ITGAM/ITGB7	4
BP	GO:0002820	negative regulation of adaptive immune response	3/166	59/18723	0.015482286282157	0.148568429290367	0.12665362810813	ARG1/BCL6/CD55	3
BP	GO:0019369	arachidonic acid metabolic process	3/166	59/18723	0.015482286282157	0.148568429290367	0.12665362810813	CYP1B1/PTGS2/AKR1C3	3
BP	GO:0043407	negative regulation of MAP kinase activity	3/166	59/18723	0.015482286282157	0.148568429290367	0.12665362810813	DUSP1/SORL1/IRAK3	3
BP	GO:2000351	regulation of endothelial cell apoptotic process	3/166	59/18723	0.015482286282157	0.148568429290367	0.12665362810813	RGCC/THBS1/AKR1C3	3
BP	GO:0002703	regulation of leukocyte mediated immunity	6/166	226/18723	0.0155747759731694	0.148883080995605	0.126921866658198	NCR3/ARG1/ITGAM/BCL6/CD55/RSAD2	6
BP	GO:0051251	positive regulation of lymphocyte activation	8/166	362/18723	0.0156178249215542	0.148883080995605	0.126921866658198	PRKCQ/SIRPB1/ADA/TNFRSF4/BCL6/IRS2/CD55/HLA-DOB	8
BP	GO:0046777	protein autophosphorylation	6/166	227/18723	0.0158839341091379	0.150923413273054	0.128661236770135	ITK/IQGAP1/PASK/EIF2AK2/IRAK3/TAOK1	6
BP	GO:0032891	negative regulation of organic acid transport	2/166	22/18723	0.0160672009865055	0.152165844636905	0.129720401497517	IRS2/THBS1	2
BP	GO:0002456	T cell mediated immunity	4/166	109/18723	0.0161485117174818	0.152363229537206	0.129888670852429	ARG1/GZMM/CD55/RSAD2	4
BP	GO:0006081	cellular aldehyde metabolic process	3/166	60/18723	0.0161931934773843	0.152363229537206	0.129888670852429	CYP1B1/ALDH1A1/AKR1C3	3
BP	GO:0043112	receptor metabolic process	5/166	166/18723	0.0162825389988982	0.152672207870668	0.130152072889637	NUMB/PPP3R1/SDCBP/SORL1/NSG1	5
BP	GO:0090130	tissue migration	8/166	365/18723	0.0163313955969314	0.152672207870668	0.130152072889637	CORO1C/MYH9/MMP9/RGCC/CYP1B1/ANXA3/THBS1/PTGS2	8
BP	GO:1904659	glucose transmembrane transport	4/166	110/18723	0.0166451902441024	0.154329664667012	0.131565044122435	SLC2A3/IRS2/HK2/PPBP	4
BP	GO:0007254	JNK cascade	5/166	167/18723	0.0166684558456779	0.154329664667012	0.131565044122435	STK3/SDCBP/PJA2/HACD3/TAOK1	5
BP	GO:0031960	response to corticosteroid	5/166	167/18723	0.0166684558456779	0.154329664667012	0.131565044122435	ARG1/DUSP1/ANXA3/PTGS2/AKR1C3	5
BP	GO:0030595	leukocyte chemotaxis	6/166	230/18723	0.0168368839796743	0.155392642589478	0.132471225948024	C5AR1/GPR18/DUSP1/CXCL16/THBS1/PPBP	6
BP	GO:0050994	regulation of lipid catabolic process	3/166	61/18723	0.016922191648856	0.155684163169476	0.132719745362958	ABHD5/SORL1/IRS2	3
BP	GO:0002706	regulation of lymphocyte mediated immunity	5/166	168/18723	0.017060412491658	0.15603753896805	0.13302099595293	NCR3/ARG1/BCL6/CD55/RSAD2	5
BP	GO:0009150	purine ribonucleotide metabolic process	8/166	368/18723	0.0170682884240413	0.15603753896805	0.13302099595293	APRT/PDK4/ADA/FAR2/TECR/IMPDH2/HK2/TPST1	8
BP	GO:0009162	deoxyribonucleoside monophosphate metabolic process	2/166	23/18723	0.0174960856125293	0.15707265318119	0.133903424145964	ADA/DPYD	2
BP	GO:0010888	negative regulation of lipid storage	2/166	23/18723	0.0174960856125293	0.15707265318119	0.133903424145964	ABHD5/ABCA1	2
BP	GO:0035162	embryonic hemopoiesis	2/166	23/18723	0.0174960856125293	0.15707265318119	0.133903424145964	STK3/FLT3LG	2
BP	GO:0071636	positive regulation of transforming growth factor beta production	2/166	23/18723	0.0174960856125293	0.15707265318119	0.133903424145964	THBS1/PTGS2	2
BP	GO:0099590	neurotransmitter receptor internalization	2/166	23/18723	0.0174960856125293	0.15707265318119	0.133903424145964	NUMB/PPP3R1	2
BP	GO:0002821	positive regulation of adaptive immune response	4/166	112/18723	0.0176670422209304	0.15707265318119	0.133903424145964	PRKCQ/ADA/CD55/RSAD2	4
BP	GO:0010573	vascular endothelial growth factor production	3/166	62/18723	0.0176693184737985	0.15707265318119	0.133903424145964	C5AR1/CYP1B1/PTGS2	3
BP	GO:0032835	glomerulus development	3/166	62/18723	0.0176693184737985	0.15707265318119	0.133903424145964	MPV17/IQGAP1/BASP1	3
BP	GO:0099072	regulation of postsynaptic membrane neurotransmitter receptor levels	3/166	62/18723	0.0176693184737985	0.15707265318119	0.133903424145964	NUMB/PPP3R1/NSG1	3
BP	GO:0007160	cell-matrix adhesion	6/166	233/18723	0.0178285927008728	0.157524842366552	0.134288912511096	CORO1C/IQGAP1/ITGB7/BCL6/THBS1/ACTN1	6
BP	GO:0007159	leukocyte cell-cell adhesion	8/166	371/18723	0.0178288986529431	0.157524842366552	0.134288912511096	ARG1/PRKCQ/SIRPB1/ADA/ITGB7/BCL6/CD55/HLA-DOB	8
BP	GO:0002704	negative regulation of leukocyte mediated immunity	3/166	63/18723	0.0184346059936551	0.161275132311517	0.137486010510018	ARG1/BCL6/CD55	3
BP	GO:0031343	positive regulation of cell killing	3/166	63/18723	0.0184346059936551	0.161275132311517	0.137486010510018	NCR3/ARG1/ITGAM	3
BP	GO:2000242	negative regulation of reproductive process	3/166	63/18723	0.0184346059936551	0.161275132311517	0.137486010510018	ADA/MYH9/DUSP1	3
BP	GO:0002699	positive regulation of immune effector process	6/166	235/18723	0.01851160441848	0.161275132311517	0.137486010510018	NCR3/ARG1/ITGAM/TNFRSF4/CD55/RSAD2	6
BP	GO:0007162	negative regulation of cell adhesion	7/166	303/18723	0.0186241986905641	0.161275132311517	0.137486010510018	CORO1C/ARG1/DUSP1/RGCC/BCL6/CYP1B1/THBS1	7
BP	GO:0002221	pattern recognition receptor signaling pathway	5/166	172/18723	0.0186893530952407	0.161275132311517	0.137486010510018	PJA2/IRAK3/BIRC2/HSPA1A/RSAD2	5
BP	GO:0007041	lysosomal transport	4/166	114/18723	0.0187272165012167	0.161275132311517	0.137486010510018	IGF2R/VPS51/SORL1/HSPA1A	4
BP	GO:0008645	hexose transmembrane transport	4/166	114/18723	0.0187272165012167	0.161275132311517	0.137486010510018	SLC2A3/IRS2/HK2/PPBP	4
BP	GO:0002726	positive regulation of T cell cytokine production	2/166	24/18723	0.0189768185363103	0.161275132311517	0.137486010510018	CD55/RSAD2	2
BP	GO:0009219	pyrimidine deoxyribonucleotide metabolic process	2/166	24/18723	0.0189768185363103	0.161275132311517	0.137486010510018	DCTPP1/DPYD	2
BP	GO:0050855	regulation of B cell receptor signaling pathway	2/166	24/18723	0.0189768185363103	0.161275132311517	0.137486010510018	PRKCH/CD19	2
BP	GO:0070841	inclusion body assembly	2/166	24/18723	0.0189768185363103	0.161275132311517	0.137486010510018	SORL1/HSPA1A	2
BP	GO:0072010	glomerular epithelium development	2/166	24/18723	0.0189768185363103	0.161275132311517	0.137486010510018	IQGAP1/BASP1	2
BP	GO:0006940	regulation of smooth muscle contraction	3/166	64/18723	0.0192180807402434	0.161901156933795	0.138019692464355	ADA/ORMDL3/PTGS2	3
BP	GO:0070542	response to fatty acid	3/166	64/18723	0.0192180807402434	0.161901156933795	0.138019692464355	PDK4/PTGS2/AKR1C3	3
BP	GO:1900076	regulation of cellular response to insulin stimulus	3/166	64/18723	0.0192180807402434	0.161901156933795	0.138019692464355	PRKCQ/SORL1/ECHDC3	3
BP	GO:0007584	response to nutrient	5/166	174/18723	0.0195409781291964	0.16414421628525	0.139931886099844	ARG1/ADA/ABCA1/PTGS2/AKR1C3	5
BP	GO:0007006	mitochondrial membrane organization	4/166	116/18723	0.0198260867710341	0.164354888572109	0.140111482866129	TMEM14A/HK2/HSPA1A/BNIP3L	4
BP	GO:0015749	monosaccharide transmembrane transport	4/166	116/18723	0.0198260867710341	0.164354888572109	0.140111482866129	SLC2A3/IRS2/HK2/PPBP	4
BP	GO:0001666	response to hypoxia	7/166	307/18723	0.0198509062047025	0.164354888572109	0.140111482866129	ADA/BIRC2/RGCC/HK2/THBS1/PTGS2/BNIP3L	7
BP	GO:1903039	positive regulation of leukocyte cell-cell adhesion	6/166	239/18723	0.0199310151821378	0.164354888572109	0.140111482866129	PRKCQ/SIRPB1/ADA/BCL6/CD55/HLA-DOB	6
BP	GO:0033692	cellular polysaccharide biosynthetic process	3/166	65/18723	0.0200197638598877	0.164354888572109	0.140111482866129	PASK/B4GALT5/IRS2	3
BP	GO:0046513	ceramide biosynthetic process	3/166	65/18723	0.0200197638598877	0.164354888572109	0.140111482866129	ST6GALNAC6/B4GALT5/ORMDL3	3
BP	GO:0048524	positive regulation of viral process	3/166	65/18723	0.0200197638598877	0.164354888572109	0.140111482866129	PPIH/SRPK1/HACD3	3
BP	GO:0072577	endothelial cell apoptotic process	3/166	65/18723	0.0200197638598877	0.164354888572109	0.140111482866129	RGCC/THBS1/AKR1C3	3
BP	GO:0035336	long-chain fatty-acyl-CoA metabolic process	2/166	25/18723	0.0205083797074837	0.166122358565706	0.141618239640301	FAR2/TECR	2
BP	GO:0051291	protein heterooligomerization	2/166	25/18723	0.0205083797074837	0.166122358565706	0.141618239640301	HSD17B8/KRT10	2
BP	GO:0070423	nucleotide-binding oligomerization domain containing signaling pathway	2/166	25/18723	0.0205083797074837	0.166122358565706	0.141618239640301	BIRC2/HSPA1A	2
BP	GO:1900078	positive regulation of cellular response to insulin stimulus	2/166	25/18723	0.0205083797074837	0.166122358565706	0.141618239640301	SORL1/ECHDC3	2
BP	GO:0060326	cell chemotaxis	7/166	310/18723	0.0208073080871128	0.166122358565706	0.141618239640301	C5AR1/GPR18/PRKCQ/DUSP1/CXCL16/THBS1/PPBP	7
BP	GO:0032715	negative regulation of interleukin-6 production	3/166	66/18723	0.0208396712355556	0.166122358565706	0.141618239640301	IRAK3/BANK1/ORM1	3
BP	GO:0046626	regulation of insulin receptor signaling pathway	3/166	66/18723	0.0208396712355556	0.166122358565706	0.141618239640301	PRKCQ/SORL1/SESN3	3
BP	GO:0050922	negative regulation of chemotaxis	3/166	66/18723	0.0208396712355556	0.166122358565706	0.141618239640301	GPR18/DUSP1/THBS1	3
BP	GO:0051893	regulation of focal adhesion assembly	3/166	66/18723	0.0208396712355556	0.166122358565706	0.141618239640301	CORO1C/IQGAP1/THBS1	3
BP	GO:0090109	regulation of cell-substrate junction assembly	3/166	66/18723	0.0208396712355556	0.166122358565706	0.141618239640301	CORO1C/IQGAP1/THBS1	3
BP	GO:0043405	regulation of MAP kinase activity	5/166	177/18723	0.0208656102546297	0.166122358565706	0.141618239640301	IQGAP1/DUSP1/SORL1/IRAK3/THBS1	5
BP	GO:0034219	carbohydrate transmembrane transport	4/166	118/18723	0.0209640025449405	0.166448436644486	0.141896219100145	SLC2A3/IRS2/HK2/PPBP	4
BP	GO:0032890	regulation of organic acid transport	3/166	67/18723	0.0216778136070262	0.170128084645176	0.145033095297021	ARG1/IRS2/THBS1	3
BP	GO:0046635	positive regulation of alpha-beta T cell activation	3/166	67/18723	0.0216778136070262	0.170128084645176	0.145033095297021	PRKCQ/ADA/CD55	3
BP	GO:0070527	platelet aggregation	3/166	67/18723	0.0216778136070262	0.170128084645176	0.145033095297021	PRKCQ/MYH9/TLN1	3
BP	GO:2000514	regulation of CD4-positive, alpha-beta T cell activation	3/166	67/18723	0.0216778136070262	0.170128084645176	0.145033095297021	PRKCQ/BCL6/CD55	3
BP	GO:0001573	ganglioside metabolic process	2/166	26/18723	0.0220897628961117	0.170128084645176	0.145033095297021	ST6GALNAC6/B4GALT5	2
BP	GO:0035872	nucleotide-binding domain, leucine rich repeat containing receptor signaling pathway	2/166	26/18723	0.0220897628961117	0.170128084645176	0.145033095297021	BIRC2/HSPA1A	2
BP	GO:0042278	purine nucleoside metabolic process	2/166	26/18723	0.0220897628961117	0.170128084645176	0.145033095297021	APRT/ADA	2
BP	GO:0043094	cellular metabolic compound salvage	2/166	26/18723	0.0220897628961117	0.170128084645176	0.145033095297021	APRT/ADA	2
BP	GO:0050857	positive regulation of antigen receptor-mediated signaling pathway	2/166	26/18723	0.0220897628961117	0.170128084645176	0.145033095297021	ADA/PRKCH	2
BP	GO:0071425	hematopoietic stem cell proliferation	2/166	26/18723	0.0220897628961117	0.170128084645176	0.145033095297021	EIF2AK2/N4BP2L2	2
BP	GO:1905523	positive regulation of macrophage migration	2/166	26/18723	0.0220897628961117	0.170128084645176	0.145033095297021	C5AR1/THBS1	2
BP	GO:0006605	protein targeting	7/166	314/18723	0.0221319143931095	0.170128084645176	0.145033095297021	AIP/SDCBP/ITGAM/SRP14/SRPRB/SORL1/BNIP3L	7
BP	GO:0010812	negative regulation of cell-substrate adhesion	3/166	68/18723	0.0225341966891163	0.172100278809457	0.146714378106787	CORO1C/BCL6/THBS1	3
BP	GO:0031668	cellular response to extracellular stimulus	6/166	246/18723	0.022590248911993	0.172100278809457	0.146714378106787	DCTPP1/PDK4/RRAGD/EIF2AK2/SESN3/AKR1C3	6
BP	GO:0045766	positive regulation of angiogenesis	5/166	181/18723	0.0227212098946626	0.172100278809457	0.146714378106787	C5AR1/CYP1B1/HK2/ANXA3/THBS1	5
BP	GO:1904018	positive regulation of vasculature development	5/166	181/18723	0.0227212098946626	0.172100278809457	0.146714378106787	C5AR1/CYP1B1/HK2/ANXA3/THBS1	5
BP	GO:0002224	toll-like receptor signaling pathway	4/166	121/18723	0.0227447918509393	0.172100278809457	0.146714378106787	PJA2/IRAK3/BIRC2/RSAD2	4
BP	GO:1904019	epithelial cell apoptotic process	4/166	121/18723	0.0227447918509393	0.172100278809457	0.146714378106787	STK3/RGCC/THBS1/AKR1C3	4
BP	GO:0002688	regulation of leukocyte chemotaxis	4/166	122/18723	0.0233582483648568	0.17574809350414	0.14982411661553	C5AR1/GPR18/DUSP1/THBS1	4
BP	GO:0034605	cellular response to heat	3/166	69/18723	0.023408821287991	0.17574809350414	0.14982411661553	HSPA1A/THBS1/PTGS2	3
BP	GO:0060193	positive regulation of lipase activity	3/166	69/18723	0.023408821287991	0.17574809350414	0.14982411661553	C5AR1/ITK/ABHD5	3
BP	GO:0040013	negative regulation of locomotion	8/166	391/18723	0.0235340822226857	0.176231964551274	0.150236613563561	GPR18/CORO1C/ADA/APEX1/DUSP1/RGCC/CYP1B1/THBS1	8
BP	GO:0010758	regulation of macrophage chemotaxis	2/166	27/18723	0.0237199755302368	0.17716620898615	0.15103305092096	C5AR1/THBS1	2
BP	GO:0051051	negative regulation of transport	9/166	470/18723	0.024510678791542	0.182601406524136	0.155666521779865	SDCBP/ADA/MMP9/DYSF/IRS2/THBS1/PTGS2/RAB33B/RSAD2	9
BP	GO:0001909	leukocyte mediated cytotoxicity	4/166	124/18723	0.0246151575104	0.182909555038818	0.155929216401913	NCR3/ARG1/ITGAM/GZMM	4
BP	GO:0051896	regulation of protein kinase B signaling	5/166	185/18723	0.0246807541103846	0.182927942229909	0.155944891363771	STK3/THBS1/SESN3/AKR1C3/BANK1	5
BP	GO:0036293	response to decreased oxygen levels	7/166	322/18723	0.0249546132868096	0.184008789187535	0.156866306426627	ADA/BIRC2/RGCC/HK2/THBS1/PTGS2/BNIP3L	7
BP	GO:0006163	purine nucleotide metabolic process	8/166	396/18723	0.0251407760918417	0.184008789187535	0.156866306426627	APRT/PDK4/ADA/FAR2/TECR/IMPDH2/HK2/TPST1	8
BP	GO:0150116	regulation of cell-substrate junction organization	3/166	71/18723	0.0252127744021713	0.184008789187535	0.156866306426627	CORO1C/IQGAP1/THBS1	3
BP	GO:0034123	positive regulation of toll-like receptor signaling pathway	2/166	28/18723	0.0253980385352016	0.184008789187535	0.156866306426627	PJA2/RSAD2	2
BP	GO:0050996	positive regulation of lipid catabolic process	2/166	28/18723	0.0253980385352016	0.184008789187535	0.156866306426627	ABHD5/IRS2	2
BP	GO:0061082	myeloid leukocyte cytokine production	2/166	28/18723	0.0253980385352016	0.184008789187535	0.156866306426627	IRAK3/BCL6	2
BP	GO:0080111	DNA demethylation	2/166	28/18723	0.0253980385352016	0.184008789187535	0.156866306426627	APEX1/APOBEC3A	2
BP	GO:0090200	positive regulation of release of cytochrome c from mitochondria	2/166	28/18723	0.0253980385352016	0.184008789187535	0.156866306426627	TNFSF10/MMP9	2
BP	GO:1990776	response to angiotensin	2/166	28/18723	0.0253980385352016	0.184008789187535	0.156866306426627	IQGAP1/PTGS2	2
BP	GO:0034612	response to tumor necrosis factor	6/166	253/18723	0.0254791946273331	0.184136424014991	0.156975114294135	TNFRSF4/CXCL16/BIRC2/HSPA1A/THBS1/PTGS2	6
BP	GO:2001235	positive regulation of apoptotic signaling pathway	4/166	126/18723	0.0259122706605875	0.18680039894125	0.159246135743386	STK3/TNFSF10/ITM2C/THBS1	4
BP	GO:0001667	ameboidal-type cell migration	9/166	475/18723	0.0260053238921552	0.187006026400659	0.159421431826794	CORO1C/MYH9/MMP9/ITGB7/RGCC/CYP1B1/ANXA3/THBS1/PTGS2	9
BP	GO:0000271	polysaccharide biosynthetic process	3/166	72/18723	0.0261420810070642	0.187061112983882	0.159468392783833	PASK/B4GALT5/IRS2	3
BP	GO:0033627	cell adhesion mediated by integrin	3/166	72/18723	0.0261420810070642	0.187061112983882	0.159468392783833	ADA/ITGB7/CYP1B1	3
BP	GO:0009166	nucleotide catabolic process	3/166	73/18723	0.0270895855275501	0.189831666921726	0.161830272153315	DCTPP1/ADA/DPYD	3
BP	GO:0032456	endocytic recycling	3/166	73/18723	0.0270895855275501	0.189831666921726	0.161830272153315	VPS51/SORL1/NSG1	3
BP	GO:0005979	regulation of glycogen biosynthetic process	2/166	29/18723	0.0271229861747171	0.189831666921726	0.161830272153315	PASK/IRS2	2
BP	GO:0006688	glycosphingolipid biosynthetic process	2/166	29/18723	0.0271229861747171	0.189831666921726	0.161830272153315	ST6GALNAC6/B4GALT5	2
BP	GO:0010962	regulation of glucan biosynthetic process	2/166	29/18723	0.0271229861747171	0.189831666921726	0.161830272153315	PASK/IRS2	2
BP	GO:0019433	triglyceride catabolic process	2/166	29/18723	0.0271229861747171	0.189831666921726	0.161830272153315	ABHD5/SORL1	2
BP	GO:0034067	protein localization to Golgi apparatus	2/166	29/18723	0.0271229861747171	0.189831666921726	0.161830272153315	SORL1/RAB33B	2
BP	GO:0001952	regulation of cell-matrix adhesion	4/166	128/18723	0.0272498183020835	0.189831666921726	0.161830272153315	CORO1C/IQGAP1/BCL6/THBS1	4
BP	GO:0033865	nucleoside bisphosphate metabolic process	4/166	128/18723	0.0272498183020835	0.189831666921726	0.161830272153315	PDK4/FAR2/TECR/TPST1	4
BP	GO:0033875	ribonucleoside bisphosphate metabolic process	4/166	128/18723	0.0272498183020835	0.189831666921726	0.161830272153315	PDK4/FAR2/TECR/TPST1	4
BP	GO:0034032	purine nucleoside bisphosphate metabolic process	4/166	128/18723	0.0272498183020835	0.189831666921726	0.161830272153315	PDK4/FAR2/TECR/TPST1	4
BP	GO:0043410	positive regulation of MAPK cascade	9/166	480/18723	0.0275636472328348	0.191487478092892	0.163241840501259	C5AR1/STK3/IQGAP1/SDCBP/PJA2/EIF2AK2/TAOK1/THBS1/BANK1	9
BP	GO:0050863	regulation of T cell activation	7/166	329/18723	0.0276196569505965	0.191487478092892	0.163241840501259	ARG1/PRKCQ/SIRPB1/ADA/BCL6/CD55/HLA-DOB	7
BP	GO:0006164	purine nucleotide biosynthetic process	5/166	191/18723	0.0278187933197463	0.192407787686455	0.164026398496281	APRT/PDK4/ADA/TECR/IMPDH2	5
BP	GO:0046323	glucose import	3/166	74/18723	0.0280552659060014	0.19358133475141	0.165026839802971	SLC2A3/IRS2/HK2	3
BP	GO:0007202	activation of phospholipase C activity	2/166	30/18723	0.0288938658936614	0.198291684347389	0.169042382464611	C5AR1/ITK	2
BP	GO:0060218	hematopoietic stem cell differentiation	2/166	30/18723	0.0288938658936614	0.198291684347389	0.169042382464611	EIF2AK2/N4BP2L2	2
BP	GO:0034655	nucleobase-containing compound catabolic process	8/166	407/18723	0.028943196162507	0.198291684347389	0.169042382464611	DCTPP1/EXOSC7/AXIN2/ADA/DPYD/APEX1/HSPA1A/APOBEC3A	8
BP	GO:0046683	response to organophosphorus	4/166	131/18723	0.029332401393594	0.200484196317536	0.170911484783429	APEX1/DUSP1/BIRC2/PTGS2	4
BP	GO:0050777	negative regulation of immune response	5/166	194/18723	0.0294786927791746	0.200972822476271	0.171328035433442	ARG1/IRAK3/BCL6/CD55/PGLYRP1	5
BP	GO:0009636	response to toxic substance	6/166	262/18723	0.0295425888112117	0.200972822476271	0.171328035433442	ARG1/GPX7/MT1X/CYP1B1/ALDH1A1/PTGS2	6
BP	GO:0031100	animal organ regeneration	3/166	76/18723	0.0300410448621659	0.202934610747218	0.173000447286231	C5AR1/IGF2R/ANXA3	3
BP	GO:0032720	negative regulation of tumor necrosis factor production	3/166	76/18723	0.0300410448621659	0.202934610747218	0.173000447286231	GPR18/IRAK3/ORM1	3
BP	GO:2000379	positive regulation of reactive oxygen species metabolic process	3/166	76/18723	0.0300410448621659	0.202934610747218	0.173000447286231	ITGAM/THBS1/AKR1C3	3
BP	GO:1903037	regulation of leukocyte cell-cell adhesion	7/166	336/18723	0.030472399208612	0.20406622740217	0.17396514318873	ARG1/PRKCQ/SIRPB1/ADA/BCL6/CD55/HLA-DOB	7
BP	GO:0071674	mononuclear cell migration	5/166	196/18723	0.0306193670547529	0.20406622740217	0.17396514318873	C5AR1/DUSP1/ITGB7/CXCL16/THBS1	5
BP	GO:0001516	prostaglandin biosynthetic process	2/166	31/18723	0.0307097381625904	0.20406622740217	0.17396514318873	PTGS2/AKR1C3	2
BP	GO:0035510	DNA dealkylation	2/166	31/18723	0.0307097381625904	0.20406622740217	0.17396514318873	APEX1/APOBEC3A	2
BP	GO:0045987	positive regulation of smooth muscle contraction	2/166	31/18723	0.0307097381625904	0.20406622740217	0.17396514318873	ADA/PTGS2	2
BP	GO:0046457	prostanoid biosynthetic process	2/166	31/18723	0.0307097381625904	0.20406622740217	0.17396514318873	PTGS2/AKR1C3	2
BP	GO:0010565	regulation of cellular ketone metabolic process	4/166	133/18723	0.0307718914336605	0.20406622740217	0.17396514318873	PDK4/IRS2/PTGS2/AKR1C3	4
BP	GO:0046328	regulation of JNK cascade	4/166	133/18723	0.0307718914336605	0.20406622740217	0.17396514318873	STK3/SDCBP/PJA2/TAOK1	4
BP	GO:0042594	response to starvation	5/166	197/18723	0.0311999892340667	0.205962571299146	0.175581764134647	PDK4/RRAGD/EIF2AK2/SESN3/AKR1C3	5
BP	GO:0071248	cellular response to metal ion	5/166	197/18723	0.0311999892340667	0.205962571299146	0.175581764134647	MT1X/IQGAP1/MMP9/PTGS2/AKR1C3	5
BP	GO:0034637	cellular carbohydrate biosynthetic process	3/166	78/18723	0.0320991582768159	0.210215861885941	0.179207666937744	PASK/B4GALT5/IRS2	3
BP	GO:1903556	negative regulation of tumor necrosis factor superfamily cytokine production	3/166	78/18723	0.0320991582768159	0.210215861885941	0.179207666937744	GPR18/IRAK3/ORM1	3
BP	GO:0051348	negative regulation of transferase activity	6/166	268/18723	0.0324758766278408	0.210215861885941	0.179207666937744	CORO1C/DUSP1/SORL1/IRAK3/ORMDL3/IRS2	6
BP	GO:0010743	regulation of macrophage derived foam cell differentiation	2/166	32/18723	0.0325696763239432	0.210215861885941	0.179207666937744	PRKCH/ABCA1	2
BP	GO:0030511	positive regulation of transforming growth factor beta receptor signaling pathway	2/166	32/18723	0.0325696763239432	0.210215861885941	0.179207666937744	SDCBP/THBS1	2
BP	GO:0045684	positive regulation of epidermis development	2/166	32/18723	0.0325696763239432	0.210215861885941	0.179207666937744	KRT10/PRKCH	2
BP	GO:1901532	regulation of hematopoietic progenitor cell differentiation	2/166	32/18723	0.0325696763239432	0.210215861885941	0.179207666937744	EIF2AK2/N4BP2L2	2
BP	GO:1901889	negative regulation of cell junction assembly	2/166	32/18723	0.0325696763239432	0.210215861885941	0.179207666937744	CORO1C/THBS1	2
BP	GO:1903846	positive regulation of cellular response to transforming growth factor beta stimulus	2/166	32/18723	0.0325696763239432	0.210215861885941	0.179207666937744	SDCBP/THBS1	2
BP	GO:2000191	regulation of fatty acid transport	2/166	32/18723	0.0325696763239432	0.210215861885941	0.179207666937744	IRS2/THBS1	2
BP	GO:0071902	positive regulation of protein serine/threonine kinase activity	5/166	200/18723	0.0329832304774501	0.211941024220954	0.180678356705742	STK3/IQGAP1/RGCC/TAOK1/THBS1	5
BP	GO:0072522	purine-containing compound biosynthetic process	5/166	200/18723	0.0329832304774501	0.211941024220954	0.180678356705742	APRT/PDK4/ADA/TECR/IMPDH2	5
BP	GO:0006446	regulation of translational initiation	3/166	79/18723	0.0331552419374871	0.212574980386809	0.181218800249842	EIF4B/EIF2AK2/BANK1	3
BP	GO:0032496	response to lipopolysaccharide	7/166	343/18723	0.0335177313085197	0.214424691682318	0.182795667203662	C5AR1/ARG1/IRAK3/CD55/ABCA1/PTGS2/PPBP	7
BP	GO:0007266	Rho protein signal transduction	4/166	137/18723	0.0337741772880013	0.21464378460664	0.182982442509093	GPR18/HACD3/BCL6/ABCA1	4
BP	GO:0030879	mammary gland development	4/166	137/18723	0.0337741772880013	0.21464378460664	0.182982442509093	APRT/ARG1/IRS2/HK2	4
BP	GO:0034754	cellular hormone metabolic process	4/166	137/18723	0.0337741772880013	0.21464378460664	0.182982442509093	HSD17B8/CYP1B1/ALDH1A1/AKR1C3	4
BP	GO:0034329	cell junction assembly	8/166	420/18723	0.0339294741464386	0.215158897322493	0.183421572778283	CORO1C/IQGAP1/SDCBP/TLN1/PRKCH/THBS1/CNTNAP2/ACTN1	8
BP	GO:0001881	receptor recycling	2/166	33/18723	0.0344727664399249	0.215306200739014	0.183547147991161	SORL1/NSG1	2
BP	GO:0002335	mature B cell differentiation	2/166	33/18723	0.0344727664399249	0.215306200739014	0.183547147991161	ADA/CD19	2
BP	GO:0006654	phosphatidic acid biosynthetic process	2/166	33/18723	0.0344727664399249	0.215306200739014	0.183547147991161	GPAT3/ABHD5	2
BP	GO:0010737	protein kinase A signaling	2/166	33/18723	0.0344727664399249	0.215306200739014	0.183547147991161	AIP/PJA2	2
BP	GO:0045648	positive regulation of erythrocyte differentiation	2/166	33/18723	0.0344727664399249	0.215306200739014	0.183547147991161	HSPA1A/FAM210B	2
BP	GO:0046320	regulation of fatty acid oxidation	2/166	33/18723	0.0344727664399249	0.215306200739014	0.183547147991161	PDK4/IRS2	2
BP	GO:0071353	cellular response to interleukin-4	2/166	33/18723	0.0344727664399249	0.215306200739014	0.183547147991161	ARG1/IMPDH2	2
BP	GO:0072594	establishment of protein localization to organelle	8/166	422/18723	0.0347454020939446	0.216542312404842	0.184600925216724	AIP/PPP3R1/SRP14/SRPRB/SORL1/HK2/PTGS2/BNIP3L	8
BP	GO:0060541	respiratory system development	5/166	203/18723	0.0348289160425513	0.216596992899814	0.184647539986148	ARG1/PPP3R1/CRISPLD2/ADA/BASP1	5
BP	GO:0001523	retinoid metabolic process	3/166	81/18723	0.035321233088467	0.218874158391034	0.186588808885895	CYP1B1/ALDH1A1/AKR1C3	3
BP	GO:0070482	response to oxygen levels	7/166	347/18723	0.0353461373799186	0.218874158391034	0.186588808885895	ADA/BIRC2/RGCC/HK2/THBS1/PTGS2/BNIP3L	7
BP	GO:1901888	regulation of cell junction assembly	5/166	204/18723	0.0354581004543084	0.219099307284831	0.186780746866259	CORO1C/IQGAP1/PRKCH/THBS1/CNTNAP2	5
BP	GO:0000038	very long-chain fatty acid metabolic process	2/166	34/18723	0.036418107142049	0.222267678091749	0.18948176255179	TECR/HACD3	2
BP	GO:0002183	cytoplasmic translational initiation	2/166	34/18723	0.036418107142049	0.222267678091749	0.18948176255179	EIF3F/EIF4B	2
BP	GO:0050869	negative regulation of B cell activation	2/166	34/18723	0.036418107142049	0.222267678091749	0.18948176255179	BCL6/BANK1	2
BP	GO:0070232	regulation of T cell apoptotic process	2/166	34/18723	0.036418107142049	0.222267678091749	0.18948176255179	PRKCQ/ADA	2
BP	GO:0001910	regulation of leukocyte mediated cytotoxicity	3/166	82/18723	0.0364310376444378	0.222267678091749	0.18948176255179	NCR3/ARG1/ITGAM	3
BP	GO:0002312	B cell activation involved in immune response	3/166	82/18723	0.0364310376444378	0.222267678091749	0.18948176255179	ADA/BCL6/CD19	3
BP	GO:1903829	positive regulation of cellular protein localization	6/166	276/18723	0.0366732744322637	0.22327552374937	0.190340944477052	IQGAP1/ITGAM/SORL1/ORMDL3/PRKCH/PTGS2	6
BP	GO:1901292	nucleoside phosphate catabolic process	3/166	83/18723	0.037558640391064	0.228186456715521	0.194527483168547	DCTPP1/ADA/DPYD	3
BP	GO:0046467	membrane lipid biosynthetic process	4/166	142/18723	0.0377593499185179	0.228925933188002	0.195157882093727	ST6GALNAC6/B4GALT5/HACD3/ORMDL3	4
BP	GO:0043542	endothelial cell migration	6/166	279/18723	0.0383330427337825	0.23138698103902	0.197255909519662	MYH9/RGCC/CYP1B1/ANXA3/THBS1/PTGS2	6
BP	GO:0034405	response to fluid shear stress	2/166	35/18723	0.0384048094823219	0.23138698103902	0.197255909519662	ABCA1/PTGS2	2
BP	GO:0048821	erythrocyte development	2/166	35/18723	0.0384048094823219	0.23138698103902	0.197255909519662	BCL6/FAM210B	2
BP	GO:0043281	regulation of cysteine-type endopeptidase activity involved in apoptotic process	5/166	209/18723	0.0387093764328825	0.232738118054966	0.1984077451146	TNFSF10/MMP9/BIRC2/THBS1/PTGS2	5
CC	GO:0042581	specific granule	14/177	160/19550	2.16427758491679e-10	6.21147666871117e-08	5.2170480731152e-08	CKAP4/ARG1/SLC2A3/ITGAM/CLEC4D/ORMDL3/ANXA3/FOLR3/MCEMP1/PGLYRP1/TCN1/ORM1/CEACAM8/OLFM4	14
CC	GO:0060205	cytoplasmic vesicle lumen	18/177	325/19550	1.00224238707985e-09	1.05734067176733e-07	8.8806533590581e-08	APRT/ARG1/SDCBP/CRISPLD2/ADA/GCA/IMPDH2/SRP14/F5/F13A1/THBS1/FOLR3/ACTN1/PGLYRP1/TCN1/ORM1/PPBP/OLFM4	18
CC	GO:0031983	vesicle lumen	18/177	327/19550	1.10523415167317e-09	1.05734067176733e-07	8.8806533590581e-08	APRT/ARG1/SDCBP/CRISPLD2/ADA/GCA/IMPDH2/SRP14/F5/F13A1/THBS1/FOLR3/ACTN1/PGLYRP1/TCN1/ORM1/PPBP/OLFM4	18
CC	GO:0070820	tertiary granule	13/177	164/19550	3.29404621601801e-09	2.36347815999292e-07	1.98509627228454e-07	SLC2A3/ITGAM/CLEC4D/MMP9/CD55/FOLR3/MCEMP1/PGLYRP1/TCN1/ORM1/CEACAM8/PPBP/OLFM4	13
CC	GO:0034774	secretory granule lumen	17/177	322/19550	6.1396159724655e-09	3.5241395681952e-07	2.9599411740939e-07	APRT/ARG1/SDCBP/CRISPLD2/GCA/IMPDH2/SRP14/F5/F13A1/THBS1/FOLR3/ACTN1/PGLYRP1/TCN1/ORM1/PPBP/OLFM4	17
CC	GO:0030667	secretory granule membrane	15/177	311/19550	1.62276586292527e-07	7.76223004432589e-06	6.51953302824364e-06	C5AR1/LHFPL2/CKAP4/SIRPB1/IQGAP1/SLC2A3/IGF2R/ITGAM/CLEC4D/ORMDL3/CD55/CA4/FCGR3B/MCEMP1/CEACAM8	15
CC	GO:1904724	tertiary granule lumen	7/177	55/19550	6.22940354014538e-07	2.55405545145961e-05	2.14516302359894e-05	MMP9/FOLR3/PGLYRP1/TCN1/ORM1/PPBP/OLFM4	7
CC	GO:0031091	platelet alpha granule	7/177	91/19550	1.88999373858607e-05	0.000586394966031575	0.000492515852636093	LHFPL2/F5/F13A1/THBS1/ACTN1/ORM1/PPBP	7
CC	GO:0035579	specific granule membrane	7/177	91/19550	1.88999373858607e-05	0.000586394966031575	0.000492515852636093	CKAP4/SLC2A3/ITGAM/CLEC4D/ORMDL3/MCEMP1/CEACAM8	7
CC	GO:0035580	specific granule lumen	6/177	62/19550	2.04318803495322e-05	0.000586394966031575	0.000492515852636093	ARG1/FOLR3/PGLYRP1/TCN1/ORM1/OLFM4	6
CC	GO:0005925	focal adhesion	14/177	418/19550	2.85192057370898e-05	0.000744092004231343	0.00062496632667881	NUMB/MARCKS/CORO1C/IQGAP1/SDCBP/MYH9/TLN1/IGF2R/HACD3/ITGB7/RPS5/RPL12/HSPA1A/ACTN1	14
CC	GO:0031093	platelet alpha granule lumen	6/177	67/19550	3.19516204988608e-05	0.000754808517827222	0.000633967176168839	F5/F13A1/THBS1/ACTN1/ORM1/PPBP	6
CC	GO:0030055	cell-substrate junction	14/177	425/19550	3.4189932863254e-05	0.000754808517827222	0.000633967176168839	NUMB/MARCKS/CORO1C/IQGAP1/SDCBP/MYH9/TLN1/IGF2R/HACD3/ITGB7/RPS5/RPL12/HSPA1A/ACTN1	14
CC	GO:0045121	membrane raft	11/177	335/19550	0.000247494645655709	0.00473539755354591	0.00397728237580052	CORO1C/IQGAP1/SDCBP/ITGAM/BIRC2/CD79A/CD55/CD19/ABCA1/LDHB/PTGS2	11
CC	GO:0098857	membrane microdomain	11/177	335/19550	0.000247494645655709	0.00473539755354591	0.00397728237580052	CORO1C/IQGAP1/SDCBP/ITGAM/BIRC2/CD79A/CD55/CD19/ABCA1/LDHB/PTGS2	11
CC	GO:0101002	ficolin-1-rich granule	8/177	185/19550	0.000288856434945498	0.00518136230183488	0.00435185023700784	CRISPLD2/SLC2A3/CLEC4D/IMPDH2/MMP9/SRP14/CD55/HSPA1A	8
CC	GO:0070821	tertiary granule membrane	5/177	73/19550	0.000525045903077606	0.00886401024607488	0.00744492333156482	SLC2A3/ITGAM/CLEC4D/MCEMP1/CEACAM8	5
CC	GO:0009897	external side of plasma membrane	11/177	421/19550	0.00162336935523454	0.0258837224973507	0.0217398586168836	CD163/CD79B/ADA/ITGAM/TNFRSF4/CD79A/CD19/CA4/ABCA1/THBS1/FOLR3	11
CC	GO:0005641	nuclear envelope lumen	2/177	10/19550	0.00349688591298115	0.0528213819487153	0.0443649237713398	IGF2R/SORL1	2
CC	GO:0031968	organelle outer membrane	7/177	230/19550	0.00504977404489028	0.0683528599281929	0.0574098841868923	ARG1/TRAF3IP3/HK2/PTGS2/BNIP3L/RSAD2/FAM210B	7
CC	GO:0019867	outer membrane	7/177	232/19550	0.00528996927797165	0.0683528599281929	0.0574098841868923	ARG1/TRAF3IP3/HK2/PTGS2/BNIP3L/RSAD2/FAM210B	7
CC	GO:1904813	ficolin-1-rich granule lumen	5/177	124/19550	0.00544219674289118	0.0683528599281929	0.0574098841868923	CRISPLD2/IMPDH2/MMP9/SRP14/HSPA1A	5
CC	GO:0001726	ruffle	6/177	178/19550	0.00570385836129784	0.0683528599281929	0.0574098841868923	CORO1C/IQGAP1/MYH9/TLN1/ACTN1/KLHL2	6
CC	GO:0001931	uropod	2/177	13/19550	0.00595408187527813	0.0683528599281929	0.0574098841868923	ICAM2/MYH9	2
CC	GO:0031254	cell trailing edge	2/177	13/19550	0.00595408187527813	0.0683528599281929	0.0574098841868923	ICAM2/MYH9	2
CC	GO:0032585	multivesicular body membrane	2/177	16/19550	0.00899849023070053	0.0926564398777437	0.0778225737465737	SORL1/NSG1	2
CC	GO:0005747	mitochondrial respiratory chain complex I	3/177	48/19550	0.00936249740924936	0.0926564398777437	0.0778225737465737	NDUFS8/NDUFS5/NDUFB2	3
CC	GO:0030964	NADH dehydrogenase complex	3/177	48/19550	0.00936249740924936	0.0926564398777437	0.0778225737465737	NDUFS8/NDUFS5/NDUFB2	3
CC	GO:0045271	respiratory chain complex I	3/177	48/19550	0.00936249740924936	0.0926564398777437	0.0778225737465737	NDUFS8/NDUFS5/NDUFB2	3
CC	GO:0005741	mitochondrial outer membrane	6/177	205/19550	0.0110429351025426	0.105644079147657	0.0887309522274472	ARG1/TRAF3IP3/HK2/BNIP3L/RSAD2/FAM210B	6
CC	GO:0030139	endocytic vesicle	8/177	336/19550	0.0116763689029829	0.108100576617938	0.0907941758500199	CD163/IGF2R/DYSF/FCGR1A/ABCA1/ANXA3/FCGR1B/PGLYRP1	8
CC	GO:0005766	primary lysosome	5/177	155/19550	0.0135193708110926	0.11745254112703	0.0986489342310283	CKAP4/ARG1/SDCBP/GCA/CEACAM8	5
CC	GO:0042582	azurophil granule	5/177	155/19550	0.0135193708110926	0.11745254112703	0.0986489342310283	CKAP4/ARG1/SDCBP/GCA/CEACAM8	5
CC	GO:0031362	anchored component of external side of plasma membrane	2/177	20/19550	0.0139142383216691	0.11745254112703	0.0986489342310283	CA4/FOLR3	2
CC	GO:0005903	brush border	4/177	106/19550	0.0157883857972528	0.129464763537473	0.108738055566042	MYH9/CYBRD1/CA4/ACTN1	4
CC	GO:0101003	ficolin-1-rich granule membrane	3/177	61/19550	0.0178909626029424	0.141498960022248	0.118845633028039	SLC2A3/CLEC4D/CD55	3
CC	GO:1990204	oxidoreductase complex	4/177	112/19550	0.0189392928321721	0.141498960022248	0.118845633028039	HSD17B8/NDUFS8/NDUFS5/NDUFB2	4
CC	GO:0031225	anchored component of membrane	5/177	170/19550	0.0193910630186276	0.141498960022248	0.118845633028039	CD55/CA4/FOLR3/FCGR3B/CEACAM8	5
CC	GO:0031233	intrinsic component of external side of plasma membrane	2/177	24/19550	0.0197407107223481	0.141498960022248	0.118845633028039	CA4/FOLR3	2
CC	GO:0005771	multivesicular body	3/177	64/19550	0.0203098675929981	0.141498960022248	0.118845633028039	SORL1/CD79A/NSG1	3
CC	GO:0005778	peroxisomal membrane	3/177	65/19550	0.0211541780786765	0.141498960022248	0.118845633028039	MPV17/FAR2/IMPDH2	3
CC	GO:0031903	microbody membrane	3/177	65/19550	0.0211541780786765	0.141498960022248	0.118845633028039	MPV17/FAR2/IMPDH2	3
CC	GO:0005775	vacuolar lumen	5/177	174/19550	0.0212001926165738	0.141498960022248	0.118845633028039	ARG1/SDCBP/GCA/VCAN/NSG1	5
CC	GO:0005769	early endosome	8/177	394/19550	0.027366336429825	0.176006828985466	0.147828952274607	NUMB/IGF2R/DYSF/SORL1/NSG1/FCGR1A/CNTNAP2/FCGR1B	8
CC	GO:0030669	clathrin-coated endocytic vesicle membrane	3/177	72/19550	0.0275968895621811	0.176006828985466	0.147828952274607	IGF2R/FCGR1A/FCGR1B	3
CC	GO:0030666	endocytic vesicle membrane	5/177	193/19550	0.0312844427240457	0.194905090931338	0.163701690164226	CD163/IGF2R/FCGR1A/ANXA3/FCGR1B	5
CC	GO:0008305	integrin complex	2/177	31/19550	0.0319182553093131	0.194905090931338	0.163701690164226	ITGAM/ITGB7	2
CC	GO:0016607	nuclear speck	8/177	412/19550	0.0343154826947885	0.205177990279256	0.172329945989179	PPIH/THOC3/CKAP4/SRPK1/APEX1/BASP1/HSPA1A/BNIP3L	8
CC	GO:0032432	actin filament bundle	3/177	80/19550	0.0360948329854155	0.211412593200291	0.177566417908918	MARCKS/MYH9/ACTN1	3
CC	GO:0005791	rough endoplasmic reticulum	3/177	82/19550	0.0384061938301773	0.220451552585217	0.185158281833907	CKAP4/SRPRB/CA4	3
CC	GO:0016235	aggresome	2/177	35/19550	0.0398965699115967	0.224515991463299	0.188572022905173	PRKCQ/HSPA1A	2
CC	GO:0098636	protein complex involved in cell adhesion	2/177	36/19550	0.0419973693378133	0.231793173076008	0.194684161505248	ITGAM/ITGB7	2
CC	GO:0005770	late endosome	6/177	282/19550	0.0436440812416344	0.233216710470736	0.195879797167792	IGF2R/DYSF/SORL1/CD79A/NSG1/MCOLN2	6
CC	GO:0072562	blood microparticle	4/177	146/19550	0.0438804960467587	0.233216710470736	0.195879797167792	SDCBP/F13A1/HSPA1A/ORM1	4
MF	GO:0019864	IgG binding	3/174	11/18368	0.000130371204812682	0.0573633301175802	0.0498155235231618	FCGR1A/FCGR1B/FCGR3B	3
MF	GO:0005178	integrin binding	7/174	144/18368	0.000448843860536272	0.0987456493179797	0.0857528007235087	ICAM2/MYH9/TLN1/ITGAM/ITGB7/THBS1/ACTN1	7
MF	GO:0038024	cargo receptor activity	5/174	77/18368	0.00082048196214778	0.120337354448341	0.104503492020928	CD163/ITGAM/SORL1/CXCL16/ABCA1	5
MF	GO:0019865	immunoglobulin binding	3/174	23/18368	0.00128708623440155	0.121791055696245	0.105765916788844	FCGR1A/FCGR1B/FCGR3B	3
MF	GO:0033218	amide binding	11/174	400/18368	0.00154149653640953	0.121791055696245	0.105765916788844	PPIH/PFDN1/PPP3R1/ITGAM/SRP14/SORL1/ITM2C/SLC40A1/FOLR3/FKBP5/TMEM158	11
MF	GO:0016655	oxidoreductase activity, acting on NAD(P)H, quinone or similar compound as acceptor	4/174	57/18368	0.00207851741969489	0.121791055696245	0.105765916788844	NDUFS8/NDUFS5/NDUFB2/AKR1C3	4
MF	GO:0016628	oxidoreductase activity, acting on the CH-CH group of donors, NAD or NADP as acceptor	3/174	29/18368	0.00254727470545904	0.121791055696245	0.105765916788844	DPYD/TECR/AKR1C3	3
MF	GO:0071813	lipoprotein particle binding	3/174	31/18368	0.00309044150844177	0.121791055696245	0.105765916788844	SORL1/ABCA1/THBS1	3
MF	GO:0071814	protein-lipid complex binding	3/174	31/18368	0.00309044150844177	0.121791055696245	0.105765916788844	SORL1/ABCA1/THBS1	3
MF	GO:0016836	hydro-lyase activity	4/174	64/18368	0.00317640604184483	0.121791055696245	0.105765916788844	HACD3/CA4/CYP1B1/ECHDC3	4
MF	GO:0042277	peptide binding	9/174	321/18368	0.00358985178475718	0.121791055696245	0.105765916788844	PPIH/PFDN1/PPP3R1/ITGAM/SRP14/SORL1/ITM2C/SLC40A1/TMEM158	9
MF	GO:0048029	monosaccharide binding	4/174	71/18368	0.00461546661492369	0.121791055696245	0.105765916788844	SLC2A3/IGF2R/CLEC4D/HK2	4
MF	GO:0005536	glucose binding	2/174	11/18368	0.00463928972713513	0.121791055696245	0.105765916788844	SLC2A3/HK2	2
MF	GO:0030283	testosterone dehydrogenase [NAD(P)] activity	2/174	11/18368	0.00463928972713513	0.121791055696245	0.105765916788844	HSD17B8/AKR1C3	2
MF	GO:0015453	oxidoreduction-driven active transmembrane transporter activity	4/174	72/18368	0.00485146310182528	0.121791055696245	0.105765916788844	NDUFS8/CYBRD1/NDUFS5/NDUFB2	4
MF	GO:0016620	oxidoreductase activity, acting on the aldehyde or oxo group of donors, NAD or NADP as acceptor	3/174	37/18368	0.00512501963610826	0.121791055696245	0.105765916788844	FAR2/ALDH1A1/AKR1C3	3
MF	GO:0003725	double-stranded RNA binding	4/174	74/18368	0.00534749289994779	0.121791055696245	0.105765916788844	EIF4B/EIF2AK2/LRRFIP1/ACTN1	4
MF	GO:0003755	peptidyl-prolyl cis-trans isomerase activity	3/174	38/18368	0.00552602941077587	0.121791055696245	0.105765916788844	PPIH/AIP/FKBP5	3
MF	GO:0017166	vinculin binding	2/174	12/18368	0.00553262396833394	0.121791055696245	0.105765916788844	TLN1/ACTN1	2
MF	GO:0001618	virus receptor activity	4/174	76/18368	0.00587635775806474	0.121791055696245	0.105765916788844	TNFRSF4/ITGB7/CD55/HSPA1A	4
MF	GO:0140272	exogenous protein binding	4/174	77/18368	0.00615339204825196	0.121791055696245	0.105765916788844	TNFRSF4/ITGB7/CD55/HSPA1A	4
MF	GO:0016835	carbon-oxygen lyase activity	4/174	79/18368	0.00673322731627587	0.121791055696245	0.105765916788844	HACD3/CA4/CYP1B1/ECHDC3	4
MF	GO:0016859	cis-trans isomerase activity	3/174	41/18368	0.00683987975990655	0.121791055696245	0.105765916788844	PPIH/AIP/FKBP5	3
MF	GO:0008137	NADH dehydrogenase (ubiquinone) activity	3/174	42/18368	0.00731544608848641	0.121791055696245	0.105765916788844	NDUFS8/NDUFS5/NDUFB2	3
MF	GO:0051539	4 iron, 4 sulfur cluster binding	3/174	42/18368	0.00731544608848641	0.121791055696245	0.105765916788844	NDUFS8/DPYD/RSAD2	3
MF	GO:0044594	17-beta-hydroxysteroid dehydrogenase (NAD+) activity	2/174	14/18368	0.00753410408817094	0.121791055696245	0.105765916788844	HSD17B8/AKR1C3	2
MF	GO:0050136	NADH dehydrogenase (quinone) activity	3/174	43/18368	0.00781013134605139	0.121791055696245	0.105765916788844	NDUFS8/NDUFS5/NDUFB2	3
MF	GO:0016903	oxidoreductase activity, acting on the aldehyde or oxo group of donors	3/174	44/18368	0.00832410625056128	0.121791055696245	0.105765916788844	FAR2/ALDH1A1/AKR1C3	3
MF	GO:0001540	amyloid-beta binding	4/174	84/18368	0.00833817534005741	0.121791055696245	0.105765916788844	PFDN1/ITGAM/SORL1/ITM2C	4
MF	GO:0005041	low-density lipoprotein particle receptor activity	2/174	15/18368	0.00863941073282626	0.121791055696245	0.105765916788844	SORL1/CXCL16	2
MF	GO:0003954	NADH dehydrogenase activity	3/174	45/18368	0.00885753132336325	0.121791055696245	0.105765916788844	NDUFS8/NDUFS5/NDUFB2	3
MF	GO:0003955	NAD(P)H dehydrogenase (quinone) activity	3/174	45/18368	0.00885753132336325	0.121791055696245	0.105765916788844	NDUFS8/NDUFS5/NDUFB2	3
MF	GO:0016651	oxidoreductase activity, acting on NAD(P)H	4/174	88/18368	0.00978872828733997	0.126986190590146	0.110277481301969	NDUFS8/NDUFS5/NDUFB2/AKR1C3	4
MF	GO:0004698	calcium-dependent protein kinase C activity	2/174	16/18368	0.0098125692728749	0.126986190590146	0.110277481301969	PRKCQ/PRKCH	2
MF	GO:0004697	protein kinase C activity	2/174	17/18368	0.0110522102062131	0.132770952493782	0.115301090323548	PRKCQ/PRKCH	2
MF	GO:0030169	low-density lipoprotein particle binding	2/174	17/18368	0.0110522102062131	0.132770952493782	0.115301090323548	SORL1/THBS1	2
MF	GO:0043539	protein serine/threonine kinase activator activity	3/174	49/18368	0.011188599279509	0.132770952493782	0.115301090323548	STK3/IQGAP1/TAOK1	3
MF	GO:0004674	protein serine/threonine kinase activity	9/174	386/18368	0.0114665822608266	0.132770952493782	0.115301090323548	STK3/SRPK1/PRKCQ/PASK/EIF2AK2/IRAK3/TAOK1/PRKCH/MAP3K2	9
MF	GO:0004303	estradiol 17-beta-dehydrogenase activity	2/174	18/18368	0.0123569836278306	0.135926819906137	0.11804171202375	HSD17B8/AKR1C3	2
MF	GO:0030228	lipoprotein particle receptor activity	2/174	18/18368	0.0123569836278306	0.135926819906137	0.11804171202375	SORL1/CXCL16	2
MF	GO:0016018	cyclosporin A binding	2/174	20/18368	0.0151566248348808	0.159628990351491	0.138625175831558	PPIH/PPP3R1	2
MF	GO:0016684	oxidoreductase activity, acting on peroxide as acceptor	3/174	55/18368	0.0152900027595807	0.159628990351491	0.138625175831558	GPX7/PTGS2/SESN3	3
MF	GO:0030295	protein kinase activator activity	4/174	101/18368	0.0156001058752594	0.159628990351491	0.138625175831558	STK3/IQGAP1/RGCC/TAOK1	4
MF	GO:0001848	complement binding	2/174	21/18368	0.0166488886059912	0.16143056162917	0.140189698256911	C5AR1/ITGAM	2
MF	GO:0003841	1-acylglycerol-3-phosphate O-acyltransferase activity	2/174	21/18368	0.0166488886059912	0.16143056162917	0.140189698256911	GPAT3/ABHD5	2
MF	GO:0051015	actin filament binding	6/174	217/18368	0.0174431915104787	0.16143056162917	0.140189698256911	MARCKS/CORO1C/IQGAP1/MYH9/TLN1/ACTN1	6
MF	GO:0005355	glucose transmembrane transporter activity	2/174	22/18368	0.0182010763610427	0.16143056162917	0.140189698256911	SLC2A3/PPBP	2
MF	GO:0005537	mannose binding	2/174	22/18368	0.0182010763610427	0.16143056162917	0.140189698256911	IGF2R/CLEC4D	2
MF	GO:0015149	hexose transmembrane transporter activity	2/174	22/18368	0.0182010763610427	0.16143056162917	0.140189698256911	SLC2A3/PPBP	2
MF	GO:0019209	kinase activator activity	4/174	107/18368	0.0188823949399204	0.16143056162917	0.140189698256911	STK3/IQGAP1/RGCC/TAOK1	4
MF	GO:0016627	oxidoreductase activity, acting on the CH-CH group of donors	3/174	60/18368	0.0192733861973025	0.16143056162917	0.140189698256911	DPYD/TECR/AKR1C3	3
MF	GO:0009931	calcium-dependent protein serine/threonine kinase activity	2/174	23/18368	0.0198119325635799	0.16143056162917	0.140189698256911	PRKCQ/PRKCH	2
MF	GO:0042171	lysophosphatidic acid acyltransferase activity	2/174	23/18368	0.0198119325635799	0.16143056162917	0.140189698256911	GPAT3/ABHD5	2
MF	GO:0071617	lysophospholipid acyltransferase activity	2/174	23/18368	0.0198119325635799	0.16143056162917	0.140189698256911	GPAT3/ABHD5	2
MF	GO:0010857	calcium-dependent protein kinase activity	2/174	24/18368	0.0214802198469129	0.166884981808498	0.144926431570538	PRKCQ/PRKCH	2
MF	GO:0015145	monosaccharide transmembrane transporter activity	2/174	24/18368	0.0214802198469129	0.166884981808498	0.144926431570538	SLC2A3/PPBP	2
MF	GO:0106310	protein serine kinase activity	8/174	360/18368	0.0216191908251918	0.166884981808498	0.144926431570538	STK3/SRPK1/PRKCQ/PASK/EIF2AK2/TAOK1/PRKCH/MAP3K2	8
MF	GO:0051019	mitogen-activated protein kinase binding	2/174	25/18368	0.0232047187858039	0.176035797685409	0.152873192726802	IQGAP1/DUSP1	2
MF	GO:0038187	pattern recognition receptor activity	2/174	26/18368	0.0249842276708117	0.186323053816223	0.161806862524614	CLEC4D/PGLYRP1	2
MF	GO:0051536	iron-sulfur cluster binding	3/174	68/18368	0.026728338297544	0.190318183959911	0.165276317649396	NDUFS8/DPYD/RSAD2	3
MF	GO:0051540	metal cluster binding	3/174	68/18368	0.026728338297544	0.190318183959911	0.165276317649396	NDUFS8/DPYD/RSAD2	3
MF	GO:0051119	sugar transmembrane transporter activity	2/174	27/18368	0.0268175622852602	0.190318183959911	0.165276317649396	SLC2A3/PPBP	2
MF	GO:0015399	primary active transmembrane transporter activity	5/174	181/18368	0.0291264111527847	0.203422554082941	0.176656428545712	NDUFS8/CYBRD1/NDUFS5/NDUFB2/ABCA1	5
MF	GO:0016616	oxidoreductase activity, acting on the CH-OH group of donors, NAD or NADP as acceptor	4/174	124/18368	0.0303779160193473	0.208848172633013	0.181368149918143	HSD17B8/IMPDH2/LDHB/AKR1C3	4
MF	GO:0016810	hydrolase activity, acting on carbon-nitrogen (but not peptide) bonds	4/174	125/18368	0.031158119694868	0.210916502549875	0.183164331161734	ARG1/ADA/APOBEC3A/PGLYRP1	4
MF	GO:0033764	steroid dehydrogenase activity, acting on the CH-OH group of donors, NAD or NADP as acceptor	2/174	30/18368	0.0326289361188258	0.215755941635752	0.187367001946838	HSD17B8/AKR1C3	2
MF	GO:0003714	transcription corepressor activity	5/174	187/18368	0.0328537456581714	0.215755941635752	0.187367001946838	APEX1/N4BP2L2/BASP1/SAP30/HSPA1A	5
MF	GO:0016411	acylglycerol O-acyltransferase activity	2/174	31/18368	0.0346660736781626	0.224309888505758	0.194795429491843	GPAT3/ABHD5	2
