# Supplementary material for: Discovery and validation of molecular patterns and immune characteristics in the peripheral blood of ischemic stroke patients
Source: PeerJ. 2024 Apr 19;12:e17208. doi: 10.7717/peerj.17208 (PMC11034498; doi:10.7717/peerj.17208)
Supplement: Supplemental Information 12 [file peerj-12-17208-s012.xls]

ID	Description	GeneRatio	BgRatio	pvalue	p.adjust	qvalue	geneID	Count
hsa05150	Staphylococcus aureus infection	6/107	96/8113	0.00162201244423739	0.196567575613312	0.186921620339127	C5AR1/KRT10/ITGAM/FCGR1A/HLA-DOB/FCGR3B	6
hsa04640	Hematopoietic cell lineage	6/107	99/8113	0.00189920362911412	0.196567575613312	0.186921620339127	FLT3LG/ITGAM/CD55/CD19/FCGR1A/HLA-DOB	6
hsa05140	Leishmaniasis	5/107	77/8113	0.00338157941422676	0.233328979581646	0.221879070336984	ITGAM/FCGR1A/HLA-DOB/FCGR3B/PTGS2	5
hsa04610	Complement and coagulation cascades	5/107	85/8113	0.00516765033045942	0.267425904601275	0.254302792577871	C5AR1/ITGAM/F5/CD55/F13A1	5
hsa05340	Primary immunodeficiency	3/107	38/8113	0.0134634385279166	0.473780022631493	0.450530710562366	ADA/CD79A/CD19	3
hsa04514	Cell adhesion molecules	6/107	149/8113	0.0137327542791737	0.473780022631493	0.450530710562366	ICAM2/ITGAM/ITGB7/VCAN/HLA-DOB/CNTNAP2	6
hsa04662	B cell receptor signaling pathway	4/107	82/8113	0.0228078477085615	0.494611301245845	0.470339757604744	CD79B/PPP3R1/CD79A/CD19	4
hsa04650	Natural killer cell mediated cytotoxicity	5/107	131/8113	0.0292230146921257	0.494611301245845	0.470339757604744	ICAM2/NCR3/TNFSF10/PPP3R1/FCGR3B	5
hsa04913	Ovarian steroidogenesis	3/107	51/8113	0.0294003777873337	0.494611301245845	0.470339757604744	CYP1B1/PTGS2/AKR1C3	3
hsa03060	Protein export	2/107	23/8113	0.0364126316002834	0.494611301245845	0.470339757604744	SRP14/SRPRB	2
hsa04923	Regulation of lipolysis in adipocytes	3/107	56/8113	0.0373420684311249	0.494611301245845	0.470339757604744	ABHD5/IRS2/PTGS2	3
hsa01212	Fatty acid metabolism	3/107	57/8113	0.0390494534484097	0.494611301245845	0.470339757604744	HSD17B8/TECR/HACD3	3
hsa04010	MAPK signaling pathway	8/107	294/8113	0.0399964304734641	0.494611301245845	0.470339757604744	STK3/FLT3LG/PPP3R1/CDC25B/DUSP1/TAOK1/MAP3K2/HSPA1A	8
hsa00240	Pyrimidine metabolism	3/107	58/8113	0.0407960819635191	0.494611301245845	0.470339757604744	DCTPP1/DPYD/NT5C3A	3
hsa05202	Transcriptional misregulation in cancer	6/107	192/8113	0.0410732034090453	0.494611301245845	0.470339757604744	ITGAM/MMP9/ITGB7/BIRC2/BCL6/FCGR1A	6
hsa04978	Mineral absorption	3/107	60/8113	0.0444061726793876	0.494611301245845	0.470339757604744	MT1X/CYBRD1/SLC40A1	3
hsa00140	Steroid hormone biosynthesis	3/107	61/8113	0.0462691494314821	0.494611301245845	0.470339757604744	HSD17B8/CYP1B1/AKR1C3	3
hsa00590	Arachidonic acid metabolism	3/107	61/8113	0.0462691494314821	0.494611301245845	0.470339757604744	GPX7/PTGS2/AKR1C3	3
hsa00062	Fatty acid elongation	2/107	27/8113	0.0488347140318675	0.494611301245845	0.470339757604744	TECR/HACD3	2
hsa01040	Biosynthesis of unsaturated fatty acids	2/107	27/8113	0.0488347140318675	0.494611301245845	0.470339757604744	TECR/HACD3	2
