# Supplementary material for: Discovery and validation of molecular patterns and immune characteristics in the peripheral blood of ischemic stroke patients
Source: PeerJ. 2024 Apr 19;12:e17208. doi: 10.7717/peerj.17208 (PMC11034498; doi:10.7717/peerj.17208)
Supplement: Supplemental Information 13 [file peerj-12-17208-s013.xls]

ID	Description	setSize	enrichmentScore	NES	pvalue	p.adjust	qvalues	rank	leading_edge	core_enrichment
KEGG_AXON_GUIDANCE	KEGG_AXON_GUIDANCE	31	0.688668598118185	2.12236613717336	5.23618476765531e-06	0.000359176968862472	0.000273211831866191	988	tags=61%, list=18%, signal=50%	PPP3R1/PAK2/PLXNC1/PAK1/GNAI3/SEMA3E/ROCK1/PPP3CA/SEMA4A/CHP1/RHOA/DPYSL2/EPHB1/GNAI2/MAPK1/MAPK3/EPHB4/SEMA3C/SEMA4D
KEGG_REGULATION_OF_ACTIN_CYTOSKELETON	KEGG_REGULATION_OF_ACTIN_CYTOSKELETON	69	0.548201355143687	1.99094336698708	5.24345939945214e-06	0.000359176968862472	0.000273211831866191	1245	tags=54%, list=23%, signal=42%	IQGAP1/MYH9/ITGAM/ACTN1/PAK2/PAK1/ITGA2B/WAS/ROCK1/SSH2/ITGB3/ITGB5/MSN/PXN/RHOA/VCL/PPP1R12A/IQGAP2/PIP4K2A/WASF2/TIAM2/MYL12A/PDGFC/ITGAX/DIAPH1/MAPK1/MYL9/MAPK3/TMSB4X/SLC9A1/ITGA5/SSH1/ACTN4/ARHGEF12/GSN/LIMK2/ITGB2
KEGG_FC_GAMMA_R_MEDIATED_PHAGOCYTOSIS	KEGG_FC_GAMMA_R_MEDIATED_PHAGOCYTOSIS	40	0.606226603222638	1.95973633563701	6.32333399494777e-05	0.00288765585769282	0.00219652654561344	1672	tags=70%, list=31%, signal=49%	FCGR3A/MARCKS/FCGR1A/PAK1/ASAP1/WAS/FCGR2A/PLCG2/SYK/WASF2/HCK/GAB2/INPP5D/PRKCB/MAPK1/MAPK3/DNM3/PRKCD/ASAP2/GSN/LIMK2/WASF3/NCF1/MAP2K1/ARF6/PIK3CD/DOCK2/DNM2
KEGG_FOCAL_ADHESION	KEGG_FOCAL_ADHESION	67	0.505860436081292	1.81740613884083	0.000120906558615309	0.00414104963257435	0.00314993402708306	895	tags=36%, list=16%, signal=30%	TLN1/THBS1/BIRC2/ACTN1/PAK2/PAK1/ITGA2B/ROCK1/ITGB3/VWF/ITGB5/PXN/RHOA/VCL/PPP1R12A/MYL12A/RAP1B/PDGFC/DIAPH1/PRKCB/MAPK1/GRB2/MYL9/MAPK3
KEGG_RIBOSOME	KEGG_RIBOSOME	27	-0.657527537586167	-2.02020938194175	0.000168486324874954	0.00461652530157374	0.00351160971844641	1160	tags=63%, list=21%, signal=50%	RPS4Y1/RPS28/RPL29/RPS25/RPL14/RPL7A/RPS27/RPLP1/RPS20/RPS11/RPS19/UBA52/RPSA/RPL23A/RPL18A/RPL12/RPS5
KEGG_SPLICEOSOME	KEGG_SPLICEOSOME	53	-0.527123003235818	-1.8574535869557	0.000431530821035476	0.00985328708031003	0.00749500899693195	1190	tags=51%, list=22%, signal=40%	DHX16/LSM8/HSPA1L/ISY1/U2SURP/SNRNP70/ALYREF/DDX23/ACIN1/SRSF4/SRSF10/SF3B3/SNRPG/PPIL1/PRPF31/SNRPB2/SF3B5/THOC1/RBMX/SNRPA/SNRPC/CCDC12/SNRNP40/SRSF8/HSPA8/PPIH/THOC3
KEGG_COMPLEMENT_AND_COAGULATION_CASCADES	KEGG_COMPLEMENT_AND_COAGULATION_CASCADES	18	0.709727553993929	1.94704844304686	0.000679462788204496	0.0127549175344983	0.0097021654699603	611	tags=50%, list=11%, signal=45%	C5AR1/CD55/F5/F13A1/SERPINA1/VWF/CR1/PLAUR/F12
KEGG_LEISHMANIA_INFECTION	KEGG_LEISHMANIA_INFECTION	37	0.575821832141884	1.84573566292776	0.000761714924778266	0.0127549175344983	0.0097021654699603	426	tags=43%, list=8%, signal=40%	FCGR3B/FCGR3A/FCGR1A/ITGAM/PTGS2/TLR2/TLR4/FOS/STAT1/IFNGR1/JAK2/FCGR2A/CR1/HLA-DRB5/NCF4/MYD88
KEGG_LYSOSOME	KEGG_LYSOSOME	64	0.477204651208935	1.69932376424865	0.00083791429058748	0.0127549175344983	0.0097021654699603	1471	tags=52%, list=27%, signal=38%	IGF2R/GNS/SORT1/GAA/TPP1/CTSG/SLC11A1/CD164/IDS/PSAP/CTSD/ARSA/LIPA/CD63/ATP6V0C/GLA/GBA/ATP6V0A1/LAPTM5/SCARB2/CD68/LAPTM4A/MCOLN1/ATP6V0D1/GLB1/AP1G1/TCIRG1/HEXB/ATP6V0B/NAGA/ARSG/CTSB/LAMP3
KEGG_PURINE_METABOLISM	KEGG_PURINE_METABOLISM	50	-0.516732472524065	-1.80765492963169	0.000955010961165333	0.0130836501679651	0.00995221949003873	1227	tags=50%, list=23%, signal=39%	PFAS/POLE4/ADCY7/AK2/POLD4/POLE/POLR3H/NME4/NME6/POLR3GL/POLR3A/POLR2D/PAICS/NME1/DGUOK/ENTPD6/POLR2L/NUDT2/AK1/POLR2F/PDE4D/POLR1C/IMPDH2/ADA/APRT
KEGG_PARKINSONS_DISEASE	KEGG_PARKINSONS_DISEASE	37	-0.53620702174329	-1.75051435506273	0.00256983199849625	0.032006089435817	0.0243457768278592	892	tags=46%, list=16%, signal=39%	COX5A/UQCRQ/VDAC3/COX4I1/NDUFA9/UBE2L3/NDUFA1/UBE2G1/PARK7/UQCRFS1/SLC25A5/CYC1/COX8A/SLC25A4/NDUFS5/NDUFB2/NDUFS8
KEGG_PATHOGENIC_ESCHERICHIA_COLI_INFECTION	KEGG_PATHOGENIC_ESCHERICHIA_COLI_INFECTION	16	0.668105011213445	1.76766179660711	0.00369650926798661	0.0401547752453499	0.0305441624993441	550	tags=38%, list=10%, signal=34%	TLR4/TLR5/WAS/ROCK1/RHOA/HCLS1
KEGG_DNA_REPLICATION	KEGG_DNA_REPLICATION	14	-0.704372113026156	-1.80952184884076	0.00381030714006969	0.0401547752453499	0.0305441624993441	1294	tags=64%, list=24%, signal=49%	RNASEH2A/POLE4/POLD4/POLE/RPA3/MCM6/MCM3/RNASEH1/LIG1
