# Supplementary material for: Discovery and validation of molecular patterns and immune characteristics in the peripheral blood of ischemic stroke patients
Source: PeerJ. 2024 Apr 19;12:e17208. doi: 10.7717/peerj.17208 (PMC11034498; doi:10.7717/peerj.17208)
Supplement: Supplemental Information 14 [file peerj-12-17208-s014.xls]

id	B cells naive	B cells memory	Plasma cells	T cells CD8	T cells CD4 naive	T cells CD4 memory resting	T cells CD4 memory activated	T cells follicular helper	T cells regulatory (Tregs)	T cells gamma delta	NK cells resting	NK cells activated	Monocytes	Macrophages M0	Macrophages M1	Macrophages M2	Dendritic cells resting	Dendritic cells activated	Mast cells resting	Mast cells activated	Eosinophils	Neutrophils
GSM416568_con	0	0	0	0.366677179486403	0	0	0.0934338146268902	0.18001464394241	0	0	0.242557246558273	0.0179653286544418	0	0	0	0	0.0200647778465657	0	0.0792870088850165	0	0	0
GSM416569_con	0.116798290152819	0	0	0.34833418605296	0.0617315295457198	0	0.0498567933110552	0.0331312085486482	0.120292716507607	0	0	0.0804219480248052	0.0521945075580144	0	0.00643224985379627	0.0577065586097179	0	0.0170232856193417	0.0560767262155155	0	0	0
GSM416572_con	0.0240600594205729	0	0	0.210796541457375	0	0.20763868485985	0.0986674191436349	0	0	0	0.0343483932974236	0.00523093498245638	0	0.00985952041516682	0.00704434274561917	0.0685519655285267	0	0.00122873841688512	0.132523209164672	0	0.141505955548717	0.0585442350191013
GSM416573_con	0.0693232590867057	0	0	0.203374644973756	0	0.221304786674136	0.0524391467613825	0	0.11444753535523	0.0404816216785375	0.0497950184752688	0	0	0	0	0	0	0.059424659829595	0	0	0.157258587747418	0.0321507394179702
GSM416574_con	0.0541846335873038	0.032052043495091	4.9463628873921e-05	0.320112559293803	0	0.170109267956217	0.0571453404928936	0.0125176550442098	0.0775500726623646	0	0	0.0691780470200582	0	0	0	0.0101290887571119	0.0407755198383849	0	0.105338250759431	0	0.0508580574642569	0
GSM416575_con	0.203920982384096	0	0.0252445616887252	0	0	0.0814596589457786	0.142025650447934	0	0.118453371798706	0.137494527523089	0	0.0125655825951634	0	0.0618639813311453	0.0121014616714219	0	0.0248104626128686	0	0.0925626707483827	0	0.0857505824966349	0.00174650575605599
GSM416577_con	0.0549648663587671	0	0.0133027094987867	0.107151689469314	0.55835552676007	0	0	0.139187377828434	0	0	0	0.0813863099764593	0.013967512408915	0.00331753437102685	0	0.00313830233193696	0	0.014105960509209	0.00663838414969623	0	0	0.00448382633738465
GSM416578_con	0	0.0312279105281943	0	0.338245510007365	0.0718530149533985	0	0.0694887642288322	0.156900581496948	0.105411144496576	0	0	0.168704502195078	0	0	0	0.0103125344555116	0.0478560376380955	0	0	0	0	0
GSM416579_con	0	0.0256318923719133	0.0205924716264875	0.221041407704548	0	0	0.0253337014509977	0.147037558724057	0.154645795127034	0.00334630537667086	0.240217195661176	0	0	0	0.0299982968846884	0	0	0	0	0.132155375072427	0	0
GSM416580_con	0	0.125474009686197	0.0109205398572167	0	0.147876302727571	0	0	0.205433170339036	0	0	0	0.185725697869897	0	0	0	0.0164632142605173	0	0.00212317170583371	0.305983893553732	0	0	0
GSM416581_con	0	0.0709639099713582	0	0.288688101397047	0.0515054602883042	0	0.044375149012522	0.119414485065066	0.213108892795451	0	0	0.0589523862001443	0	0.00812716902014977	0.0722074810753637	0	0.0149794115370656	0	0.0576775536375286	0	0	0
GSM416583_con	0	0.0348641302149344	0	0.146978229913471	0.232240528913318	0	0.00405640214008996	0.172405351286197	0.19057931980866	0	0	0.147245869493318	0	0	0	0.0431410620235176	0	0.0284891062064938	0	0	0	0
GSM416586_con	0.0219456638593026	0.0191449582750142	0.06584342792032	0.202271139209497	0.318630409013571	0	0.0213809667731827	0.0477645679457282	0.0826372716600534	0.125316908281249	0	0.0182772181486726	0	0.0227387159626923	0.0140629241061471	0.018231660517371	0	0	0.0217541683271986	0	0	0
GSM416587_con	0	0.166984744699895	0	0.166894968440108	0.273967709983957	0.0651045082180277	0	0.0712251265638697	0.110188371586379	0	0.054565698674338	0.00242254492089527	0.00720479707103433	0	0.00950609247140898	0.0364878073333658	0	0	0.0354476300367212	0	0	0
GSM416588_con	0.0380701829300099	0	0	0.270017767778177	0	0	0.190570976484214	0.131426981421521	0	0	0	0.0594224246057539	0	0	0	0	0	0	0.290674904301189	0.00479973678155979	0	0.0150170256975758
GSM416589_con	0.166999014721294	0	0.0370563312775445	0.0192819560694116	0	0.307538947568732	0	0.168093731079405	0.0100871009657658	0	0	0.0477083033306271	0	0	0	0	0.00510751650028731	0.0180917584528342	0.220035340034099	0	0	0
GSM416590_con	0.0764400511082168	0	0.0108047793768554	0	0.222269327524933	0.177325735867331	0.0152696348496851	0.267626985436714	0	0	0	0.0825210495064094	0	0	0	0	0.0471614725668435	0.0320004985826163	0.0685804651803957	0	0	0
GSM416528_treat	0.0115222990384012	0	0	0.191757939034397	0.147604841263389	0	0.0609484764273085	0	0.0680857542054416	0	0.197425877018206	0	0.0737014501686818	0.051153631565775	0.0449392751685906	0	0	0.013834667969431	0.139025788140379	0	0	0
GSM416529_treat	0	0.0593368559455075	0.0205092120947904	0	0.0486379768472087	0.00024586054165392	0	0.106000903788313	0	0	0.172727047660739	0.00213821096116741	0	0.209736202776851	0	0	0	0	0.181799798778545	0.170502109215113	0	0.0283658213901106
GSM416532_treat	0	0.0185909661434722	0	0	0	0.318586510601474	0	0	0	0.086585174465373	0.0345922673126147	0	0	0.0698439165669621	0	0	0	0.0310113580087475	0.0805510827105275	0	0.114784908339851	0.245453815850978
GSM416534_treat	0	0.103867378341118	0	0	0	0.333903838221699	0	0	0.0802494168054134	0	0.0275006977807857	0.00122301109612353	0.100341957428374	0	0.0203425389799429	0	0	0.0058113844124124	0	0.0492249492605023	0.242203501143995	0.0353313265296333
GSM416535_treat	0	0	0	0	0	0.25261820664858	0	0	0.0527283564935545	0.0845287538274361	0.0131141787083079	0	0.112234057598154	0.00570221304216637	0	0	0	0	0	0.151466898738481	0.148765007905943	0.178842327037377
GSM416536_treat	0.124516711010971	0	0.0206680413412593	0.211311887098743	0	0	0.062951640387517	0.0273985731195243	0.252451929493251	0.0567150257389394	0	0.0286049078284273	0.0176626977365102	0	0	0	0.114368662725761	0.0426413840044506	0.0378275771700452	0	0.00288096234459998	0
GSM416537_treat	0.0350267639352157	0	0	0	0	0.340179927687131	0.0447502844711761	0	0.0138745387468045	0	0	0.0827699452634926	0	0.0260916937150897	0.00684178228902163	0.0847629598454193	0.0255651198282455	0.00424764137674166	0.111363558454829	0	0.109090395739484	0.115435388647349
GSM416539_treat	0	0	0.00229321511701555	0	0	0.138107119312186	0	0	0	0.146708750650381	0	0.0612580588709846	0.106649149963547	0	0.0341342585063891	0.0170190501024172	0.0135931130929619	0	0	0.272886316897823	0.119841396201872	0.0875095712844223
GSM416541_treat	0	0	0	0.00585280070647987	0	0.325645395023438	0	0	0	0	0.109546423029582	0	0.106497183685977	0.0335080345043881	0.00308387522890398	0	0	0.00812838424659928	0	0.122372046883176	0.172215814295471	0.113150042395984
GSM416542_treat	0	0	0.102230278472864	0	0	0.193139367628595	0.055745751905747	0	0.159332868745776	0.00531915356138458	0.0802323186408351	0	0	0	0.00124925671642231	0.0819113345196589	0	0	0	0.0996618316790155	0.116834753105356	0.104343085024346
GSM416544_treat	0.0142252428998279	0	0	0.0844620061958098	0	0.190467918115608	0.0151588869570976	0	0	0.111268063934648	0	0.229104530163412	0	0.0374853457758414	0.00582837744470347	0.019786187775361	0	0	0.0337515396531085	0	0.148728074503059	0.109733826581522
GSM416549_treat	0.0269064437235547	0	0.168244026376925	0.0467647489703614	0.240603434578557	0	0	0.0135951117377928	0.141034502985553	0	0.153837210769542	0	0.051649620786753	0.00969580115432314	0.0166788322901056	0.0259299943013209	0	0.102836775272642	0.0022234970525702	0	0	0
GSM416550_treat	0	0.0197750831488279	0	0	0.109350785403346	0	0	0.0520832459087454	0	0.0435916898369726	0	0.0408147640042836	0	0.18444271579479	0	0.112409124531988	0	0.0381934181971196	0	0.257635348348629	0	0.141703824825298
GSM416551_treat	0	0	0	0	0.0843244312560013	0	0.0634297716863901	0	0.0952028864620038	0.195817630730875	0.0402258543216952	0	0.228191713966064	0.265052089089679	0	0	0	0.0184030546198722	0.0078551742206868	0	0	0.001497393646733
GSM416552_treat	0.138051842138489	0.0960319045175898	0.0895994946369844	0.0111189168204395	0.220561211628827	0	0	0.258106396449145	0	0	0.0386586476942716	0.0233036979485763	0.0751753176865509	0.00499601867545191	0	0.00153577150089287	0	0.0428607803027826	0	0	0	0
GSM416554_treat	0	0.013000844999809	0	0.0409934429183278	0.137732800096737	0	0	0	0.0119003101577878	0	0.290047509378793	0	0.0497234677846262	0.150001654707753	0	0	0	0	0	0.251263903642385	0.0155530877016076	0.0397829786121726
GSM416559_treat	0	0	0	0	0	0	0.0756899772149072	0	0.202640033919317	0.135819071487008	0	0.109999552926713	0.0992896311599932	0.0744713276063089	0.0603427267364048	0.0567720793707038	0	0	0	0.162944462500787	0.0120088661596596	0.0100222709181975
GSM416563_treat	0.0239274608160069	0	0.0388167352945808	0	0	0	0.153477769764078	0.114168603522962	0	0.13730021024606	0	0.0356455148686227	0	0	0	0.0272734844667264	0.0510348495129801	0.0529110502029996	0.100110440678726	0	0.0332905000919096	0.232043380534347
GSM416565_treat	0.134644589064356	0	0	0.0988466310797549	0	0.00844632956807008	0.100903287485341	0.0706278740349566	0	0.197498951882078	0.0310313671448319	0	0.0299502318544901	0.0761694007072024	0	0	0	0	0.146051454381566	0.0865365067479099	0	0.0192933760494423
