# Supplementary material for: Discovery and validation of molecular patterns and immune characteristics in the peripheral blood of ischemic stroke patients
Source: PeerJ. 2024 Apr 19;12:e17208. doi: 10.7717/peerj.17208 (PMC11034498; doi:10.7717/peerj.17208)
Supplement: Supplemental Information 15 [file peerj-12-17208-s015.xls]

Node1	Node2	Interaction
BAZ2B	hsa-miR-559	mRNA
ANTXR2	hsa-miR-432-5p	mRNA
BAZ2B	hsa-miR-548w	mRNA
ANTXR2	hsa-miR-548l	mRNA
BAZ2B	hsa-miR-148b-3p	mRNA
ANTXR2	hsa-miR-3133	mRNA
C5AR1	hsa-miR-661	mRNA
ANTXR2	hsa-miR-27a-3p	mRNA
BAZ2B	hsa-miR-149-3p	mRNA
BAZ2B	hsa-miR-144-3p	mRNA
ANTXR2	hsa-miR-578	mRNA
PDK4	hsa-miR-27a-3p	mRNA
C5AR1	hsa-miR-570-3p	mRNA
ANTXR2	hsa-miR-4263	mRNA
ANTXR2	hsa-miR-637	mRNA
ANTXR2	hsa-miR-379-3p	mRNA
BAZ2B	hsa-miR-502-5p	mRNA
ANTXR2	hsa-miR-192-3p	mRNA
BAZ2B	hsa-miR-3163	mRNA
BAZ2B	hsa-miR-548i	mRNA
BAZ2B	hsa-miR-3119	mRNA
ANTXR2	hsa-miR-1290	mRNA
ANTXR2	hsa-miR-548a-5p	mRNA
ANTXR2	hsa-miR-4325	mRNA
ANTXR2	hsa-miR-338-5p	mRNA
BAZ2B	hsa-miR-936	mRNA
STK3	hsa-miR-3121-3p	mRNA
BAZ2B	hsa-miR-139-5p	mRNA
BAZ2B	hsa-miR-139-3p	mRNA
BAZ2B	hsa-miR-10b-5p	mRNA
PDK4	hsa-miR-15a-5p	mRNA
STK3	hsa-miR-28-3p	mRNA
PDK4	hsa-miR-640	mRNA
BAZ2B	hsa-miR-892a	mRNA
ANTXR2	hsa-miR-3180-5p	mRNA
STK3	hsa-miR-513a-3p	mRNA
STK3	hsa-miR-21-5p	mRNA
C5AR1	hsa-miR-145-5p	mRNA
ANTXR2	hsa-miR-3152-3p	mRNA
BAZ2B	hsa-miR-27b-3p	mRNA
C5AR1	hsa-miR-765	mRNA
ANTXR2	hsa-miR-548d-3p	mRNA
ANTXR2	hsa-miR-335-3p	mRNA
ANTXR2	hsa-miR-4301	mRNA
BAZ2B	hsa-miR-4302	mRNA
STK3	hsa-miR-186-5p	mRNA
PDK4	hsa-miR-2355-5p	mRNA
ANTXR2	hsa-miR-4327	mRNA
BAZ2B	hsa-miR-188-3p	mRNA
STK3	hsa-miR-551b-5p	mRNA
ANTXR2	hsa-miR-381-3p	mRNA
PDK4	hsa-miR-16-1-3p	mRNA
ANTXR2	hsa-miR-2052	mRNA
BAZ2B	hsa-miR-548a-5p	mRNA
BAZ2B	hsa-miR-1972	mRNA
BAZ2B	hsa-miR-4269	mRNA
C5AR1	hsa-miR-3179	mRNA
BAZ2B	hsa-miR-4288	mRNA
BAZ2B	hsa-miR-4276	mRNA
STK3	hsa-miR-1915-3p	mRNA
ANTXR2	hsa-miR-224-3p	mRNA
PDK4	hsa-miR-545-5p	mRNA
BAZ2B	hsa-miR-2052	mRNA
BAZ2B	hsa-miR-3145-3p	mRNA
ANTXR2	hsa-miR-3161	mRNA
BAZ2B	hsa-miR-4282	mRNA
BAZ2B	hsa-let-7g-3p	mRNA
STK3	hsa-miR-4281	mRNA
ANTXR2	hsa-miR-877-3p	mRNA
BAZ2B	hsa-miR-548d-5p	mRNA
STK3	hsa-miR-330-3p	mRNA
BAZ2B	hsa-miR-25-3p	mRNA
ANTXR2	hsa-miR-628-3p	mRNA
PDK4	hsa-miR-424-5p	mRNA
BAZ2B	hsa-miR-10a-5p	mRNA
PDK4	hsa-miR-548a-3p	mRNA
C5AR1	hsa-miR-3153	mRNA
ANTXR2	hsa-miR-577	mRNA
ANTXR2	hsa-miR-513a-3p	mRNA
ANTXR2	hsa-miR-330-3p	mRNA
ANTXR2	hsa-miR-155-3p	mRNA
BAZ2B	hsa-miR-27a-3p	mRNA
ANTXR2	hsa-miR-145-5p	mRNA
ANTXR2	hsa-miR-1283	mRNA
PDK4	hsa-miR-497-5p	mRNA
ANTXR2	hsa-miR-125b-5p	mRNA
ANTXR2	hsa-miR-34a-3p	mRNA
BAZ2B	hsa-miR-181c-5p	mRNA
ANTXR2	hsa-miR-3126-5p	mRNA
ANTXR2	hsa-miR-1248	mRNA
BAZ2B	hsa-miR-30d-5p	mRNA
PDK4	hsa-miR-16-5p	mRNA
ANTXR2	hsa-miR-554	mRNA
BAZ2B	hsa-miR-495-3p	mRNA
BAZ2B	hsa-miR-466	mRNA
ANTXR2	hsa-miR-522-3p	mRNA
STK3	hsa-miR-2113	mRNA
BAZ2B	hsa-miR-4312	mRNA
PDK4	hsa-miR-15b-5p	mRNA
BAZ2B	hsa-miR-26a-5p	mRNA
BAZ2B	hsa-miR-513a-5p	mRNA
ANTXR2	hsa-miR-3145-3p	mRNA
PDK4	hsa-miR-4272	mRNA
ANTXR2	hsa-miR-590-3p	mRNA
BAZ2B	hsa-miR-877-5p	mRNA
ANTXR2	hsa-miR-222-3p	mRNA
ANTXR2	hsa-miR-124-5p	mRNA
ANTXR2	hsa-miR-3146	mRNA
C5AR1	hsa-miR-106a-3p	mRNA
STK3	hsa-miR-4328	mRNA
PDK4	hsa-miR-27b-3p	mRNA
ANTXR2	hsa-miR-541-3p	mRNA
STK3	hsa-miR-3122	mRNA
ANTXR2	hsa-miR-198	mRNA
ANTXR2	hsa-miR-30d-3p	mRNA
BAZ2B	hsa-miR-4325	mRNA
ANTXR2	hsa-miR-770-5p	mRNA
STK3	hsa-miR-3163	mRNA
PDK4	hsa-miR-1237-3p	mRNA
ANTXR2	hsa-miR-4287	mRNA
STK3	hsa-miR-3168	mRNA
BAZ2B	hsa-miR-181a-5p	mRNA
ANTXR2	hsa-miR-1304-5p	mRNA
ANTXR2	hsa-miR-548p	mRNA
BAZ2B	hsa-miR-1299	mRNA
ANTXR2	hsa-miR-587	mRNA
BAZ2B	hsa-miR-543	mRNA
BAZ2B	hsa-miR-455-5p	mRNA
BAZ2B	hsa-miR-140-5p	mRNA
PPIH	hsa-miR-582-5p	mRNA
PDK4	hsa-miR-4297	mRNA
BAZ2B	hsa-miR-26b-5p	mRNA
ANTXR2	hsa-miR-548i	mRNA
STK3	hsa-miR-335-3p	mRNA
ANTXR2	hsa-miR-376a-5p	mRNA
BAZ2B	hsa-miR-338-5p	mRNA
STK3	hsa-miR-1290	mRNA
STK3	hsa-miR-205-5p	mRNA
STK3	hsa-miR-4279	mRNA
ANTXR2	hsa-miR-144-3p	mRNA
STK3	hsa-miR-338-5p	mRNA
ANTXR2	hsa-miR-126-5p	mRNA
ANTXR2	hsa-miR-548c-5p	mRNA
BAZ2B	hsa-miR-135b-3p	mRNA
BAZ2B	hsa-miR-369-3p	mRNA
PDK4	hsa-miR-586	mRNA
PDK4	hsa-miR-1226-3p	mRNA
ANTXR2	hsa-miR-548w	mRNA
STK3	hsa-miR-9-5p	mRNA
C5AR1	hsa-miR-373-5p	mRNA
ANTXR2	hsa-miR-29b-3p	mRNA
C5AR1	hsa-miR-450b-5p	mRNA
C5AR1	hsa-miR-186-3p	mRNA
PDK4	hsa-miR-195-5p	mRNA
BAZ2B	hsa-miR-548c-5p	mRNA
PDK4	hsa-miR-4255	mRNA
PDK4	hsa-miR-377-3p	mRNA
C5AR1	hsa-miR-548t-5p	mRNA
BAZ2B	hsa-let-7a-2-3p	mRNA
PDK4	hsa-miR-3163	mRNA
ANTXR2	hsa-miR-559	mRNA
STK3	hsa-miR-766-3p	mRNA
BAZ2B	hsa-miR-4311	mRNA
BAZ2B	hsa-miR-299-5p	mRNA
BAZ2B	hsa-miR-9-5p	mRNA
ANTXR2	hsa-miR-654-5p	mRNA
ANTXR2	hsa-miR-92a-2-5p	mRNA
BAZ2B	hsa-miR-548h-5p	mRNA
C5AR1	hsa-miR-543	mRNA
BAZ2B	hsa-miR-1264	mRNA
STK3	hsa-miR-421	mRNA
ANTXR2	hsa-miR-194-5p	mRNA
ANTXR2	hsa-miR-513a-5p	mRNA
BAZ2B	hsa-miR-524-5p	mRNA
PDK4	hsa-miR-107	mRNA
PPIH	hsa-miR-1207-5p	mRNA
PDK4	hsa-miR-148b-3p	mRNA
ANTXR2	hsa-miR-300	mRNA
PDK4	hsa-miR-4271	mRNA
C5AR1	hsa-miR-16-2-3p	mRNA
STK3	hsa-miR-29b-2-5p	mRNA
ANTXR2	hsa-miR-767-3p	mRNA
ANTXR2	hsa-miR-944	mRNA
BAZ2B	hsa-miR-545-5p	mRNA
PDK4	hsa-miR-9-5p	mRNA
ANTXR2	hsa-miR-4255	mRNA
PDK4	hsa-miR-30d-3p	mRNA
BAZ2B	hsa-miR-548b-5p	mRNA
PDK4	hsa-miR-374a-3p	mRNA
ANTXR2	hsa-miR-1270	mRNA
ANTXR2	hsa-miR-29c-3p	mRNA
STK3	hsa-miR-3159	mRNA
ANTXR2	hsa-miR-125a-5p	mRNA
ANTXR2	hsa-miR-221-3p	mRNA
ANTXR2	hsa-miR-4326	mRNA
ANTXR2	hsa-miR-518d-5p	mRNA
ANTXR2	hsa-miR-548d-5p	mRNA
ANTXR2	hsa-miR-506-3p	mRNA
ANTXR2	hsa-miR-1305	mRNA
PDK4	hsa-miR-2861	mRNA
ANTXR2	hsa-miR-4289	mRNA
C5AR1	hsa-miR-657	mRNA
PDK4	hsa-miR-4280	mRNA
ANTXR2	hsa-miR-33a-3p	mRNA
ANTXR2	hsa-miR-541-5p	mRNA
BAZ2B	hsa-miR-3125	mRNA
ANTXR2	hsa-miR-101-3p	mRNA
ANTXR2	hsa-miR-455-5p	mRNA
ANTXR2	hsa-miR-495-3p	mRNA
ANTXR2	hsa-miR-491-3p	mRNA
PDK4	hsa-miR-3188	mRNA
ANTXR2	hsa-miR-616-3p	mRNA
ANTXR2	hsa-miR-411-3p	mRNA
ANTXR2	hsa-miR-147a	mRNA
PDK4	hsa-miR-222-5p	mRNA
BAZ2B	hsa-miR-1185-5p	mRNA
PDK4	hsa-miR-155-5p	mRNA
ANTXR2	hsa-miR-659-3p	mRNA
ANTXR2	hsa-miR-181a-2-3p	mRNA
PDK4	hsa-miR-1303	mRNA
ANTXR2	hsa-miR-2116-3p	mRNA
ANTXR2	hsa-miR-548b-5p	mRNA
ANTXR2	hsa-miR-4282	mRNA
BAZ2B	hsa-miR-3148	mRNA
BAZ2B	hsa-miR-367-3p	mRNA
PDK4	hsa-miR-148a-3p	mRNA
PDK4	hsa-miR-491-5p	mRNA
BAZ2B	hsa-miR-632	mRNA
BAZ2B	hsa-miR-148a-3p	mRNA
BAZ2B	hsa-miR-4303	mRNA
BAZ2B	hsa-miR-1208	mRNA
ANTXR2	hsa-miR-27b-3p	mRNA
C5AR1	hsa-miR-608	mRNA
C5AR1	hsa-miR-1228-3p	mRNA
PDK4	hsa-miR-182-5p	mRNA
ANTXR2	hsa-miR-19a-5p	mRNA
STK3	hsa-miR-135b-3p	mRNA
BAZ2B	hsa-miR-377-3p	mRNA
ANTXR2	hsa-miR-3163	mRNA
BAZ2B	hsa-miR-30c-5p	mRNA
C5AR1	hsa-miR-195-3p	mRNA
PDK4	hsa-miR-1207-5p	mRNA
ANTXR2	hsa-let-7b-3p	mRNA
STK3	hsa-miR-548c-3p	mRNA
PDK4	hsa-miR-205-3p	mRNA
ANTXR2	hsa-miR-155-5p	mRNA
ANTXR2	hsa-miR-29a-3p	mRNA
PDK4	hsa-miR-548x-3p	mRNA
ANTXR2	hsa-miR-575	mRNA
STK3	hsa-miR-466	mRNA
ANTXR2	hsa-miR-4303	mRNA
BAZ2B	hsa-miR-23a-3p	mRNA
PDK4	hsa-miR-330-3p	mRNA
ANTXR2	hsa-let-7f-1-3p	mRNA
C5AR1	hsa-miR-4314	mRNA
BAZ2B	hsa-miR-490-5p	mRNA
PPIH	hsa-miR-200a-5p	mRNA
BAZ2B	hsa-miR-1283	mRNA
ANTXR2	hsa-miR-373-5p	mRNA
BAZ2B	hsa-miR-577	mRNA
ANTXR2	hsa-miR-567	mRNA
STK3	hsa-miR-1914-5p	mRNA
PDK4	hsa-miR-568	mRNA
ANTXR2	hsa-miR-4276	mRNA
BAZ2B	hsa-miR-409-5p	mRNA
BAZ2B	hsa-miR-302f	mRNA
STK3	hsa-miR-582-5p	mRNA
ANTXR2	hsa-miR-4297	mRNA
BAZ2B	hsa-miR-181b-5p	mRNA
BAZ2B	hsa-miR-1295a	mRNA
BAZ2B	hsa-miR-32-5p	mRNA
C5AR1	hsa-miR-3140-3p	mRNA
ANTXR2	hsa-miR-3121-3p	mRNA
ANTXR2	hsa-miR-298	mRNA
ANTXR2	hsa-miR-548h-5p	mRNA
BAZ2B	hsa-miR-9-3p	mRNA
ANTXR2	hsa-let-7a-3p	mRNA
C5AR1	hsa-miR-744-3p	mRNA
BAZ2B	hsa-miR-1297	mRNA
PDK4	hsa-miR-4264	mRNA
PDK4	hsa-miR-29a-5p	mRNA
ANTXR2	hsa-miR-4258	mRNA
ANTXR2	hsa-miR-374b-5p	mRNA
ANTXR2	hsa-miR-369-3p	mRNA
ANTXR2	hsa-miR-1914-5p	mRNA
STK3	hsa-miR-4273	mRNA
BAZ2B	hsa-miR-23b-3p	mRNA
BAZ2B	hsa-miR-363-3p	mRNA
PDK4	hsa-miR-150-5p	mRNA
C5AR1	hsa-miR-335-5p	mRNA
STK3	hsa-miR-27b-5p	mRNA
ANTXR2	hsa-miR-1246	mRNA
BAZ2B	hsa-miR-30b-5p	mRNA
BAZ2B	hsa-miR-30b-3p	mRNA
BAZ2B	hsa-miR-561-3p	mRNA
ANTXR2	hsa-miR-96-5p	mRNA
BAZ2B	hsa-miR-3121-3p	mRNA
ANTXR2	hsa-miR-576-5p	mRNA
STK3	hsa-miR-659-3p	mRNA
BAZ2B	hsa-miR-506-3p	mRNA
ANTXR2	hsa-miR-1279	mRNA
ANTXR2	hsa-miR-27a-5p	mRNA
C5AR1	hsa-miR-602	mRNA
ANTXR2	hsa-miR-4307	mRNA
PDK4	hsa-miR-3123	mRNA
BAZ2B	hsa-miR-92b-3p	mRNA
FLJ16779	hsa-miR-1208	lncRNA
CTA-414D7.1	hsa-miR-194-5p	lncRNA
GAS6-AS1	hsa-miR-765	lncRNA
RP11-10J21.4	hsa-miR-570-3p	lncRNA
RP11-10J21.4	hsa-miR-541-3p	lncRNA
RP11-573D15.8	hsa-miR-541-3p	lncRNA
RP11-830F9.6	hsa-miR-192-3p	lncRNA
RP11-10J21.4	hsa-miR-27a-3p	lncRNA
C10orf91	hsa-miR-541-3p	lncRNA
RP11-210M15.1	hsa-miR-1228-3p	lncRNA
CITF22-1A6.3	hsa-miR-1228-3p	lncRNA
C10orf91	hsa-miR-30b-3p	lncRNA
C10orf91	hsa-miR-149-3p	lncRNA
MUC19	hsa-miR-145-5p	lncRNA
MUC19	hsa-miR-198	lncRNA
AC079779.7	hsa-miR-1972	lncRNA
AC079779.7	hsa-miR-421	lncRNA
TP73-AS1	hsa-miR-877-5p	lncRNA
CITF22-1A6.3	hsa-miR-148a-3p	lncRNA
RP11-102K13.5	hsa-miR-1972	lncRNA
LL22NC03-27C5.1	hsa-miR-377-3p	lncRNA
RP5-894D12.5	hsa-miR-1972	lncRNA
RP13-580B18.4	hsa-miR-1972	lncRNA
LINC01070	hsa-miR-766-3p	lncRNA
RP11-138B4.1	hsa-miR-765	lncRNA
HP09025	hsa-miR-541-3p	lncRNA
RP3-323A16.1	hsa-let-7a-3p	lncRNA
RP11-99L13.2	hsa-miR-186-5p	lncRNA
PAX8-AS1	hsa-miR-541-3p	lncRNA
CTB-186H2.3	hsa-miR-188-3p	lncRNA
MUC2	hsa-miR-541-3p	lncRNA
GS1-519E5.1	hsa-miR-1237-3p	lncRNA
LINC01070	hsa-miR-1226-3p	lncRNA
AC097468.4	hsa-miR-744-3p	lncRNA
RP11-830F9.6	hsa-miR-198	lncRNA
RP11-138B4.1	hsa-miR-139-3p	lncRNA
RP11-54O7.17	hsa-miR-2355-5p	lncRNA
RP4-737E23.2	hsa-miR-1228-3p	lncRNA
DPP10-AS2	hsa-let-7a-3p	lncRNA
RP4-737E23.2	hsa-miR-377-3p	lncRNA
RP5-892K4.1	hsa-miR-10a-5p	lncRNA
CTC-459F4.1	hsa-miR-576-5p	lncRNA
RP11-982M15.8	hsa-miR-2113	lncRNA
AC091153.4	hsa-miR-101-3p	lncRNA
FAM182A	hsa-miR-1972	lncRNA
GAS6-AS1	hsa-miR-892a	lncRNA
AC069257.8	hsa-miR-640	lncRNA
RP11-627G23.1	hsa-miR-765	lncRNA
RP13-507P19.2	hsa-miR-766-3p	lncRNA
LA16c-306A4.2	hsa-miR-148a-3p	lncRNA
RP11-13K12.1	hsa-miR-139-3p	lncRNA
LINC01002	hsa-miR-150-5p	lncRNA
LINC01002	hsa-miR-188-3p	lncRNA
MUC2	hsa-miR-140-5p	lncRNA
RP11-429B14.4	hsa-miR-543	lncRNA
MIR325HG	hsa-miR-186-5p	lncRNA
C10orf91	hsa-miR-1207-5p	lncRNA
COL4A2-AS2	hsa-miR-188-3p	lncRNA
MUC19	hsa-miR-29a-5p	lncRNA
LINC01002	hsa-miR-1972	lncRNA
RP11-618K13.2	hsa-miR-1207-5p	lncRNA
RP11-1228E12.1	hsa-miR-1972	lncRNA
MUC19	hsa-miR-766-3p	lncRNA
CTD-3138B18.5	hsa-miR-377-3p	lncRNA
GAS6-AS1	hsa-miR-491-5p	lncRNA
LINC00689	hsa-miR-877-3p	lncRNA
LINC01001	hsa-miR-1972	lncRNA
AC011284.3	hsa-miR-541-3p	lncRNA
CTA-941F9.10	hsa-miR-149-3p	lncRNA
CTC-265F19.1	hsa-miR-450b-5p	lncRNA
CTD-2008P7.3	hsa-miR-766-3p	lncRNA
MUC2	hsa-miR-30b-3p	lncRNA
LINC00174	hsa-miR-1972	lncRNA
LINC00265	hsa-miR-1207-5p	lncRNA
RP11-333E1.2	hsa-miR-1207-5p	lncRNA
RP11-210M15.1	hsa-miR-377-3p	lncRNA
RP13-580B18.4	hsa-miR-766-3p	lncRNA
LINC01165	hsa-miR-150-5p	lncRNA
RP11-32B5.8	hsa-miR-198	lncRNA
AIRN	hsa-miR-149-3p	lncRNA
FAM230B	hsa-let-7a-3p	lncRNA
RP3-470B24.5	hsa-miR-181a-2-3p	lncRNA
AC084219.4	hsa-miR-188-3p	lncRNA
AC078942.1	hsa-miR-766-3p	lncRNA
MLLT4-AS1	hsa-miR-224-3p	lncRNA
SLC8A1-AS1	hsa-miR-335-3p	lncRNA
FLJ16779	hsa-miR-181a-2-3p	lncRNA
AP001476.4	hsa-miR-1207-5p	lncRNA
RP4-539M6.22	hsa-miR-1207-5p	lncRNA
RP11-717I24.1	hsa-miR-148a-3p	lncRNA
RP11-431K24.1	hsa-miR-1208	lncRNA
LINC01002	hsa-miR-377-3p	lncRNA
LL22NC03-27C5.1	hsa-miR-181a-5p	lncRNA
LINC00689	hsa-miR-139-3p	lncRNA
LINC01165	hsa-miR-421	lncRNA
FLJ35934	hsa-miR-541-3p	lncRNA
RP4-539M6.22	hsa-miR-1226-3p	lncRNA
CTD-3138B18.5	hsa-miR-1228-3p	lncRNA
RP11-231G3.1	hsa-miR-561-3p	lncRNA
RP11-54O7.17	hsa-miR-10a-5p	lncRNA
LINC00265	hsa-miR-149-3p	lncRNA
AP000345.1	hsa-miR-27a-5p	lncRNA
RP11-311F12.1	hsa-miR-149-3p	lncRNA
RP11-1217F2.15	hsa-miR-766-3p	lncRNA
CTD-3193O13.12	hsa-miR-766-3p	lncRNA
C22orf34	hsa-miR-1208	lncRNA
LINC00689	hsa-miR-149-3p	lncRNA
AC005264.2	hsa-miR-2113	lncRNA
LINC00940	hsa-miR-877-3p	lncRNA
CTD-3099C6.5	hsa-miR-145-5p	lncRNA
CTD-3099C6.5	hsa-miR-16-1-3p	lncRNA
CTD-3099C6.5	hsa-miR-770-5p	lncRNA
MUC19	hsa-miR-140-5p	lncRNA
RP1-182D15.2	hsa-miR-148a-3p	lncRNA
RP11-1217F2.15	hsa-miR-1226-3p	lncRNA
SNHG14	hsa-miR-148a-3p	lncRNA
LINC00613	hsa-miR-186-5p	lncRNA
RP11-164O23.8	hsa-miR-126-5p	lncRNA
RP11-449D8.5	hsa-miR-27a-3p	lncRNA
RP11-85G18.6	hsa-miR-766-3p	lncRNA
CH507-216K13.2	hsa-miR-1972	lncRNA
RP11-680F20.6	hsa-miR-1207-5p	lncRNA
LINCMD1	hsa-miR-30b-3p	lncRNA
DYX1C1-CCPG1	hsa-miR-186-5p	lncRNA
MUC19	hsa-miR-640	lncRNA
RP11-368I7.4	hsa-miR-181a-2-3p	lncRNA
RP11-153F5.7	hsa-miR-30b-3p	lncRNA
LINC01022	hsa-miR-766-3p	lncRNA
TMEM191C	hsa-miR-767-3p	lncRNA
AC091153.4	hsa-miR-1237-3p	lncRNA
CTD-2330K9.2	hsa-miR-1972	lncRNA
LINC00905	hsa-miR-1972	lncRNA
RP11-830F9.5	hsa-miR-181a-2-3p	lncRNA
AC011718.2	hsa-let-7a-2-3p	lncRNA
RP11-867G23.4	hsa-miR-1207-5p	lncRNA
CTD-2619J13.14	hsa-miR-491-5p	lncRNA
AC011284.3	hsa-miR-30b-3p	lncRNA
RP5-902P8.10	hsa-miR-767-3p	lncRNA
RP11-154D6.1	hsa-miR-186-5p	lncRNA
RP11-142C4.6	hsa-miR-766-3p	lncRNA
LINC01123	hsa-miR-27a-3p	lncRNA
RP11-90K6.1	hsa-miR-1237-3p	lncRNA
LINC01002	hsa-miR-766-3p	lncRNA
ST20-AS1	hsa-miR-765	lncRNA
FAM95B1	hsa-miR-181a-2-3p	lncRNA
CTA-315H11.2	hsa-miR-149-3p	lncRNA
RP11-153F5.7	hsa-miR-149-3p	lncRNA
LINC00173	hsa-miR-149-3p	lncRNA
AC015849.16	hsa-miR-139-5p	lncRNA
RP11-22A3.2	hsa-miR-186-5p	lncRNA
LINC00240	hsa-miR-590-3p	lncRNA
SFTPD-AS1	hsa-miR-186-5p	lncRNA
AC015849.13	hsa-miR-150-5p	lncRNA
TMEM191A	hsa-miR-149-3p	lncRNA
LINC00969	hsa-miR-1207-5p	lncRNA
RP11-50B3.4	hsa-miR-16-1-3p	lncRNA
RP11-186N15.3	hsa-miR-149-3p	lncRNA
RP11-142C4.6	hsa-miR-1972	lncRNA
RP11-34P13.7	hsa-miR-182-5p	lncRNA
H19	hsa-miR-1207-5p	lncRNA
RP5-1142A6.2	hsa-miR-1207-5p	lncRNA
FAR1-IT1	hsa-miR-205-5p	lncRNA
CTA-392E5.1	hsa-miR-335-3p	lncRNA
AC005614.3	hsa-miR-590-3p	lncRNA
CTD-2311B13.1	hsa-miR-766-3p	lncRNA
CTA-390C10.9	hsa-miR-145-5p	lncRNA
CTA-390C10.9	hsa-miR-198	lncRNA
RP11-982M15.7	hsa-miR-1226-3p	lncRNA
RP11-38M8.1	hsa-miR-150-5p	lncRNA
RP11-504P24.8	hsa-miR-1972	lncRNA
CTC-338M12.9	hsa-miR-766-3p	lncRNA
AC113607.3	hsa-miR-543	lncRNA
RP11-849H4.4	hsa-miR-1972	lncRNA
AC010524.2	hsa-miR-502-5p	lncRNA
RP11-231D20.2	hsa-miR-139-5p	lncRNA
FENDRR	hsa-miR-182-5p	lncRNA
RP11-474P2.6	hsa-miR-513a-3p	lncRNA
MUC19	hsa-miR-125a-5p	lncRNA
LINC01043	hsa-miR-1228-3p	lncRNA
TTLL10-AS1	hsa-miR-30b-3p	lncRNA
RP11-223P11.3	hsa-miR-29a-3p	lncRNA
RP11-989E6.10	hsa-miR-10a-5p	lncRNA
AP001631.9	hsa-miR-766-3p	lncRNA
AC005324.6	hsa-miR-765	lncRNA
CTD-3193O13.1	hsa-miR-149-3p	lncRNA
RP11-146D12.2	hsa-miR-335-3p	lncRNA
AC010524.2	hsa-miR-182-5p	lncRNA
AC093642.4	hsa-miR-1226-3p	lncRNA
RP11-335L23.4	hsa-miR-335-3p	lncRNA
TTN-AS1	hsa-miR-766-3p	lncRNA
LINC01002	hsa-miR-1228-3p	lncRNA
RP11-161M6.2	hsa-miR-2355-5p	lncRNA
RP11-94C24.13	hsa-miR-30b-3p	lncRNA
CTD-2619J13.19	hsa-miR-34a-3p	lncRNA
RP11-762H8.4	hsa-miR-590-3p	lncRNA
GS1-279B7.1	hsa-miR-34a-3p	lncRNA
CTB-171A8.1	hsa-miR-767-3p	lncRNA
RP11-483P21.6	hsa-miR-15a-5p	lncRNA
RP1-288H2.2	hsa-miR-186-5p	lncRNA
CTD-2281E23.1	hsa-miR-27a-3p	lncRNA
RP1-17K7.1	hsa-miR-616-3p	lncRNA
RP11-431K24.1	hsa-miR-188-3p	lncRNA
AC004156.3	hsa-miR-27a-5p	lncRNA
MAFG-AS1	hsa-miR-149-3p	lncRNA
RP11-717I24.1	hsa-miR-145-5p	lncRNA
RP11-932O9.4	hsa-miR-432-5p	lncRNA
CTD-2619J13.14	hsa-miR-541-3p	lncRNA
ATP2A1-AS1	hsa-miR-765	lncRNA
AC124997.1	hsa-miR-186-5p	lncRNA
LINC01168	hsa-miR-1207-5p	lncRNA
AP001626.2	hsa-miR-541-3p	lncRNA
RP11-407A16.4	hsa-miR-1237-3p	lncRNA
AC006548.28	hsa-miR-590-3p	lncRNA
RP11-1191J2.2	hsa-miR-1972	lncRNA
AC015849.16	hsa-miR-145-5p	lncRNA
FAM95B1	hsa-miR-491-5p	lncRNA
RP11-244B22.11	hsa-miR-30b-3p	lncRNA
LINC01122	hsa-miR-335-3p	lncRNA
AC093639.1	hsa-miR-590-3p	lncRNA
AC000095.11	hsa-miR-1207-5p	lncRNA
CTD-3099C6.5	hsa-miR-766-3p	lncRNA
RP11-148K1.12	hsa-miR-149-3p	lncRNA
CTC-273B12.5	hsa-miR-518d-5p	lncRNA
SLC8A1-AS1	hsa-miR-335-5p	lncRNA
CDR1-AS	hsa-miR-490-5p	lncRNA
CTD-3193O13.11	hsa-miR-125a-5p	lncRNA
CTD-2410N18.4	hsa-miR-186-5p	lncRNA
RP11-430G17.3	hsa-miR-149-3p	lncRNA
RP11-517O13.1	hsa-miR-126-5p	lncRNA
IDI2-AS1	hsa-miR-541-3p	lncRNA
RP11-1348G14.8	hsa-miR-149-3p	lncRNA
RP11-96K19.4	hsa-miR-335-3p	lncRNA
RP1-253P7.1	hsa-miR-877-3p	lncRNA
CCDC144NL-AS1	hsa-miR-767-3p	lncRNA
AJ003147.8	hsa-miR-186-5p	lncRNA
C22orf34	hsa-miR-892a	lncRNA
LINC00661	hsa-miR-1972	lncRNA
AC011284.3	hsa-miR-299-5p	lncRNA
LA16c-306A4.2	hsa-miR-2355-5p	lncRNA
RP11-397O4.1	hsa-miR-9-5p	lncRNA
CTD-3046C4.1	hsa-miR-186-5p	lncRNA
RP11-13K12.1	hsa-miR-124-5p	lncRNA
RP11-227H15.4	hsa-miR-186-5p	lncRNA
PAX8-AS1	hsa-miR-149-3p	lncRNA
LLPH-AS1	hsa-miR-106a-3p	lncRNA
RP5-1077H22.2	hsa-miR-944	lncRNA
CTD-2008P7.1	hsa-miR-766-3p	lncRNA
PKD1P6	hsa-miR-374a-3p	lncRNA
LL22NC03-N64E9.1	hsa-miR-513a-3p	lncRNA
LPP-AS2	hsa-let-7a-3p	lncRNA
AC009518.4	hsa-miR-139-3p	lncRNA
RP4-545C24.1	hsa-miR-541-3p	lncRNA
AP006621.9	hsa-miR-541-3p	lncRNA
LINC00662	hsa-miR-186-5p	lncRNA
CTD-2561J22.5	hsa-miR-590-3p	lncRNA
RP11-480I12.10	hsa-miR-30b-3p	lncRNA
CTB-181F24.1	hsa-miR-186-5p	lncRNA
RP4-591C20.9	hsa-miR-1226-3p	lncRNA
LINC00662	hsa-miR-28-3p	lncRNA
RP11-630C16.2	hsa-miR-149-3p	lncRNA
RP5-1142A6.7	hsa-miR-139-3p	lncRNA
ABHD11-AS1	hsa-miR-766-3p	lncRNA
AC009299.3	hsa-miR-513a-3p	lncRNA
CTC-548K16.6	hsa-miR-518d-5p	lncRNA
LA16c-60D12.2	hsa-miR-590-3p	lncRNA
RP1-278C19.8	hsa-miR-491-5p	lncRNA
ZNF833P	hsa-miR-181a-5p	lncRNA
FAM95B1	hsa-miR-1972	lncRNA
HTR5A-AS1	hsa-miR-1226-3p	lncRNA
AC078942.1	hsa-miR-27a-3p	lncRNA
MIRLET7BHG	hsa-miR-1207-5p	lncRNA
CTD-2666L21.1	hsa-miR-491-5p	lncRNA
RP11-673P17.2	hsa-miR-767-3p	lncRNA
CTC-548K16.6	hsa-miR-1237-3p	lncRNA
RP11-368I7.4	hsa-miR-186-3p	lncRNA
CTD-2369P2.8	hsa-miR-149-3p	lncRNA
RP11-570L14.2	hsa-miR-765	lncRNA
RP11-1030E3.1	hsa-miR-335-5p	lncRNA
RP5-991B18.1	hsa-miR-139-3p	lncRNA
SNHG14	hsa-miR-186-5p	lncRNA
RP11-638L3.1	hsa-miR-590-3p	lncRNA
RP11-347H15.4	hsa-miR-766-3p	lncRNA
CTD-2619J13.14	hsa-miR-92a-2-5p	lncRNA
RP11-34P13.7	hsa-miR-15a-5p	lncRNA
PAX8-AS1	hsa-miR-654-5p	lncRNA
