# Supplementary material for: Discovery and validation of molecular patterns and immune characteristics in the peripheral blood of ischemic stroke patients
Source: PeerJ. 2024 Apr 19;12:e17208. doi: 10.7717/peerj.17208 (PMC11034498; doi:10.7717/peerj.17208)
Supplement: Supplemental Information 16 [file peerj-12-17208-s016.xls]

AverageShortestPathLength	BetweennessCentrality	ClosenessCentrality	ClusteringCoefficient	Degree	Eccentricity	IsSingleNode	name	NeighborhoodConnectivity	NumberOfDirectedEdges	NumberOfUndirectedEdges	PartnerOfMultiEdgedNodePairs	Radiality	selected	SelfLoops	shared name	Stress	TopologicalCoefficient	Type
2.641949153	0.523801892	0.37850842	0	117	5	FALSE	ANTXR2	2.111111111	0	117	0	0.985966247	FALSE	0	ANTXR2	1736758	0.013888889	mRNA
2.730932203	0.423995549	0.36617533	0	87	5	FALSE	BAZ2B	2.574712644	0	87	0	0.985205708	FALSE	0	BAZ2B	1528036	0.0176934	mRNA
3.095338983	0.236690845	0.323066393	0	45	6	FALSE	PDK4	2.888888889	0	45	0	0.98209112	FALSE	0	PDK4	582548	0.029513889	mRNA
3.209745763	0.178621643	0.311551155	0	32	6	FALSE	STK3	3.21875	0	32	0	0.981113284	FALSE	0	STK3	443608	0.040340909	mRNA
3.641949153	0.100955652	0.274578243	0	22	7	FALSE	C5AR1	2.363636364	0	22	0	0.977419238	FALSE	0	C5AR1	195512	0.047021944	mRNA
3.762711864	0.06799644	0.265765766	0	21	5	FALSE	hsa-miR-766-3p	3.380952381	0	21	0	0.976387078	FALSE	0	hsa-miR-766-3p	181710	0.051759834	miRNA
3.529661017	0.069847194	0.283313325	0	20	5	FALSE	hsa-miR-149-3p	5.75	0	20	0	0.978378966	FALSE	0	hsa-miR-149-3p	208358	0.052777778	miRNA
3.521186441	0.068924872	0.283995187	0	19	6	FALSE	hsa-miR-1972	6.052631579	0	19	0	0.978451398	FALSE	0	hsa-miR-1972	208928	0.054919908	miRNA
4.118644068	0.061525543	0.242798354	0	17	7	FALSE	hsa-miR-186-5p	2.941176471	0	17	0	0.973344922	FALSE	0	hsa-miR-186-5p	131046	0.060661765	miRNA
3.877118644	0.057672546	0.257923497	0	16	7	FALSE	hsa-miR-1207-5p	4.1875	0	16	0	0.975409242	FALSE	0	hsa-miR-1207-5p	133624	0.06505102	miRNA
3.394067797	0.044588662	0.29463171	0	14	5	FALSE	hsa-miR-541-3p	10.21428571	0	14	0	0.979537882	FALSE	0	hsa-miR-541-3p	125892	0.074912892	miRNA
3.588983051	0.027615618	0.27863046	0	10	5	FALSE	hsa-miR-30b-3p	10.4	0	10	0	0.97787194	FALSE	0	hsa-miR-30b-3p	86038	0.106818182	miRNA
3.605932203	0.033646407	0.277320799	0	9	6	FALSE	hsa-miR-590-3p	13.88888889	0	9	0	0.977727075	FALSE	0	hsa-miR-590-3p	89032	0.111111111	miRNA
4	0.023254595	0.25	0	8	7	FALSE	hsa-miR-1226-3p	6.875	0	8	0	0.974358974	FALSE	0	hsa-miR-1226-3p	56884	0.130555556	miRNA
3.330508475	0.035170463	0.300254453	0	8	5	FALSE	hsa-miR-335-3p	19.5	0	8	0	0.980081124	FALSE	0	hsa-miR-335-3p	99306	0.132142857	miRNA
4.326271186	0.023612099	0.231145935	0	8	7	FALSE	hsa-miR-765	4	0	8	0	0.971570332	FALSE	0	hsa-miR-765	34530	0.125	miRNA
2.720338983	0.047910909	0.367601246	0	8	5	FALSE	hsa-miR-27a-3p	32.125	0	8	0	0.985296248	FALSE	0	hsa-miR-27a-3p	130188	0.148214286	miRNA
3.311440678	0.015482961	0.301983365	0	7	5	FALSE	MUC19	6.285714286	0	7	0	0.980244097	FALSE	0	MUC19	48596	0.165178571	lncRNA
4.016949153	0.014254899	0.248945148	0	7	6	FALSE	hsa-miR-1228-3p	5.285714286	0	7	0	0.97421411	FALSE	0	hsa-miR-1228-3p	30364	0.158730159	miRNA
3.296610169	0.030922338	0.303341902	0	7	5	FALSE	hsa-miR-148a-3p	20.14285714	0	7	0	0.980370853	FALSE	0	hsa-miR-148a-3p	90706	0.151927438	miRNA
3.31779661	0.02805038	0.301404853	0	7	5	FALSE	hsa-miR-377-3p	20.85714286	0	7	0	0.980189773	FALSE	0	hsa-miR-377-3p	103100	0.158857143	miRNA
3.326271186	0.044434062	0.300636943	0	7	6	FALSE	hsa-miR-145-5p	22.28571429	0	7	0	0.98011734	FALSE	0	hsa-miR-145-5p	108954	0.148851149	miRNA
3.661016949	0.022111915	0.273148148	0	7	6	FALSE	hsa-miR-139-3p	13.85714286	0	7	0	0.977256265	FALSE	0	hsa-miR-139-3p	58982	0.144462279	miRNA
3.718220339	0.021614849	0.268945869	0	6	6	FALSE	LINC01002	10.83333333	0	6	0	0.976767348	FALSE	0	LINC01002	46016	0.192810458	lncRNA
3.800847458	0.017902512	0.26309922	0	6	5	FALSE	hsa-miR-491-5p	9.333333333	0	6	0	0.976061133	FALSE	0	hsa-miR-491-5p	32668	0.166666667	miRNA
3.508474576	0.018149736	0.285024155	0	6	6	FALSE	hsa-miR-181a-2-3p	21	0	6	0	0.978560046	FALSE	0	hsa-miR-181a-2-3p	44078	0.166666667	miRNA
3.618644068	0.021096477	0.276346604	0	6	6	FALSE	hsa-miR-767-3p	20.33333333	0	6	0	0.977618427	FALSE	0	hsa-miR-767-3p	55660	0.166666667	miRNA
4.059322034	0.015387013	0.246346555	0	6	7	FALSE	hsa-miR-1237-3p	8.666666667	0	6	0	0.973851948	FALSE	0	hsa-miR-1237-3p	33150	0.166666667	miRNA
3.61440678	0.017182789	0.276670574	0	6	6	FALSE	hsa-miR-188-3p	16.33333333	0	6	0	0.977654643	FALSE	0	hsa-miR-188-3p	58248	0.172284644	miRNA
3.826271186	0.013536161	0.261351052	0	5	5	FALSE	hsa-miR-150-5p	11	0	5	0	0.975843836	FALSE	0	hsa-miR-150-5p	29854	0.204081633	miRNA
3.622881356	0.016895174	0.276023392	0	5	6	FALSE	hsa-let-7a-3p	24.2	0	5	0	0.977582211	FALSE	0	hsa-let-7a-3p	44532	0.2	miRNA
3.529661017	0.010457165	0.283313325	0	5	6	FALSE	hsa-miR-198	25.8	0	5	0	0.978378966	FALSE	0	hsa-miR-198	39272	0.206666667	miRNA
3.351694915	0.020655371	0.298356511	0	5	5	FALSE	hsa-miR-513a-3p	30.4	0	5	0	0.979900043	FALSE	0	hsa-miR-513a-3p	60234	0.211510791	miRNA
3.680084746	0.007601733	0.271732873	0	4	6	FALSE	CTD-3099C6.5	8.25	0	4	0	0.977093293	FALSE	0	CTD-3099C6.5	23048	0.268518519	lncRNA
3.569915254	0.012549596	0.280118694	0	4	6	FALSE	C10orf91	15	0	4	0	0.978034912	FALSE	0	C10orf91	34142	0.28	lncRNA
4.076271186	0.007738656	0.245322245	0	4	7	FALSE	hsa-miR-182-5p	12.5	0	4	0	0.973707084	FALSE	0	hsa-miR-182-5p	20308	0.255555556	miRNA
3.699152542	0.005907237	0.270332188	0	4	6	FALSE	hsa-miR-1208	23.25	0	4	0	0.97693032	FALSE	0	hsa-miR-1208	26056	0.255747126	miRNA
3.122881356	0.028265328	0.320217096	0	4	5	FALSE	hsa-miR-9-5p	41.25	0	4	0	0.981855715	FALSE	0	hsa-miR-9-5p	73398	0.271959459	miRNA
3.56779661	0.036440333	0.280285036	0	4	6	FALSE	hsa-miR-543	27.75	0	4	0	0.97805302	FALSE	0	hsa-miR-543	69118	0.25	miRNA
3.707627119	0.011560161	0.269714286	0	4	6	FALSE	hsa-miR-10a-5p	22.75	0	4	0	0.976857888	FALSE	0	hsa-miR-10a-5p	33578	0.25	miRNA
3.533898305	0.01110296	0.282973621	0	4	6	FALSE	hsa-miR-877-3p	30.5	0	4	0	0.97834275	FALSE	0	hsa-miR-877-3p	29472	0.25	miRNA
4.06779661	0.006477698	0.245833333	0	4	7	FALSE	hsa-miR-2355-5p	12.5	0	4	0	0.973779516	FALSE	0	hsa-miR-2355-5p	15748	0.255555556	miRNA
2.584745763	0.048489138	0.386885246	0	4	5	FALSE	hsa-miR-3163	70.25	0	4	0	0.986455164	FALSE	0	hsa-miR-3163	161410	0.30372807	miRNA
3.582627119	0.004611149	0.279124778	0	3	6	FALSE	FAM95B1	10.33333333	0	3	0	0.977926264	FALSE	0	FAM95B1	13332	0.333333333	lncRNA
3.972457627	0.0020475	0.251733333	0	3	6	FALSE	CTD-2619J13.14	7.333333333	0	3	0	0.974594379	FALSE	0	CTD-2619J13.14	5196	0.351851852	lncRNA
3.917372881	0.00110389	0.255273121	0	3	6	FALSE	AC011284.3	8.666666667	0	3	0	0.975065189	FALSE	0	AC011284.3	6422	0.383333333	lncRNA
3.879237288	0.002639083	0.257782632	0	3	6	FALSE	LINC00689	10.33333333	0	3	0	0.975391134	FALSE	0	LINC00689	9102	0.345679012	lncRNA
3.836864407	0.00133228	0.260629486	0	3	6	FALSE	MUC2	9	0	3	0	0.975753296	FALSE	0	MUC2	7358	0.380952381	lncRNA
3.870762712	0.002607012	0.258347017	0	3	6	FALSE	PAX8-AS1	12	0	3	0	0.975463567	FALSE	0	PAX8-AS1	12594	0.35483871	lncRNA
3.536016949	0.004497464	0.282804074	0	3	6	FALSE	RP11-10J21.4	8	0	3	0	0.978324641	FALSE	0	RP11-10J21.4	11624	0.35	lncRNA
4.141949153	0.008432739	0.241432225	0	3	6	FALSE	GAS6-AS1	5.666666667	0	3	0	0.973145734	FALSE	0	GAS6-AS1	12416	0.333333333	lncRNA
3.631355932	0.00846558	0.27537923	0	3	6	FALSE	hsa-miR-27a-5p	39.66666667	0	3	0	0.977509778	FALSE	0	hsa-miR-27a-5p	22270	0.333333333	miRNA
4.436440678	0.005419597	0.225405922	0	3	7	FALSE	hsa-miR-335-5p	8.333333333	0	3	0	0.970628712	FALSE	0	hsa-miR-335-5p	10414	0.333333333	miRNA
3.61440678	0.007742648	0.276670574	0	3	6	FALSE	hsa-miR-518d-5p	40	0	3	0	0.977654643	FALSE	0	hsa-miR-518d-5p	21132	0.333333333	miRNA
3.538135593	0.006328038	0.282634731	0	3	6	FALSE	hsa-miR-125a-5p	41.66666667	0	3	0	0.978306533	FALSE	0	hsa-miR-125a-5p	18192	0.338888889	miRNA
4.122881356	0.003438078	0.242548818	0	3	7	FALSE	hsa-miR-421	12	0	3	0	0.973308706	FALSE	0	hsa-miR-421	9922	0.333333333	miRNA
3.631355932	0.00846558	0.27537923	0	3	6	FALSE	hsa-miR-126-5p	39.66666667	0	3	0	0.977509778	FALSE	0	hsa-miR-126-5p	22270	0.333333333	miRNA
4.55720339	0.005816414	0.219432822	0	3	8	FALSE	PPIH	6.333333333	0	3	0	0.969596552	FALSE	0	PPIH	15188	0.333333333	mRNA
3.572033898	0.004062362	0.27995255	0	3	6	FALSE	hsa-miR-140-5p	32.33333333	0	3	0	0.978016804	FALSE	0	hsa-miR-140-5p	12334	0.336917563	miRNA
3.720338983	0.00563041	0.268792711	0	3	6	FALSE	hsa-miR-181a-5p	30	0	3	0	0.976749239	FALSE	0	hsa-miR-181a-5p	20902	0.337209302	miRNA
4.199152542	0.00846558	0.23814329	0	3	7	FALSE	hsa-miR-2113	11.33333333	0	3	0	0.972656816	FALSE	0	hsa-miR-2113	15910	0.333333333	miRNA
3.631355932	0.00846558	0.27537923	0	3	6	FALSE	hsa-miR-34a-3p	39.66666667	0	3	0	0.977509778	FALSE	0	hsa-miR-34a-3p	22270	0.333333333	miRNA
3.033898305	0.026846353	0.329608939	0	3	5	FALSE	hsa-miR-330-3p	64.66666667	0	3	0	0.982616254	FALSE	0	hsa-miR-330-3p	73758	0.363809524	miRNA
3.915254237	0.005948707	0.255411255	0	3	5	FALSE	hsa-miR-16-1-3p	16.66666667	0	3	0	0.975083297	FALSE	0	hsa-miR-16-1-3p	13644	0.333333333	miRNA
2.800847458	0.024132568	0.357034796	0	3	5	FALSE	hsa-miR-27b-3p	83	0	3	0	0.984608141	FALSE	0	hsa-miR-27b-3p	97866	0.394230769	miRNA
3.677966102	0.007083672	0.271889401	0	3	6	FALSE	hsa-miR-892a	30.66666667	0	3	0	0.977111401	FALSE	0	hsa-miR-892a	25364	0.337121212	miRNA
3.889830508	0.005840621	0.25708061	0	3	5	FALSE	hsa-miR-640	17.66666667	0	3	0	0.975300594	FALSE	0	hsa-miR-640	13720	0.340136054	miRNA
4.084745763	0.006301941	0.244813278	0	3	7	FALSE	hsa-miR-15a-5p	16	0	3	0	0.973634652	FALSE	0	hsa-miR-15a-5p	16190	0.340909091	miRNA
3.707627119	0.005886267	0.269714286	0	3	6	FALSE	hsa-miR-139-5p	30	0	3	0	0.976857888	FALSE	0	hsa-miR-139-5p	14408	0.333333333	miRNA
2.851694915	0.021971315	0.350668648	0	3	5	FALSE	hsa-miR-3121-3p	78.66666667	0	3	0	0.984173548	FALSE	0	hsa-miR-3121-3p	90472	0.396258503	miRNA
2.851694915	0.021971315	0.350668648	0	3	5	FALSE	hsa-miR-338-5p	78.66666667	0	3	0	0.984173548	FALSE	0	hsa-miR-338-5p	90472	0.396258503	miRNA
4.23940678	7.79E-04	0.235882059	0	2	6	FALSE	CTC-548K16.6	4.5	0	2	0	0.972312763	FALSE	0	CTC-548K16.6	2112	0.5	lncRNA
5.112288136	7.54E-05	0.195607128	0	2	8	FALSE	LINC00662	9.5	0	2	0	0.964852238	FALSE	0	LINC00662	42	0.53125	lncRNA
4.383474576	3.91E-04	0.228129531	0	2	6	FALSE	AC010524.2	3	0	2	0	0.971081414	FALSE	0	AC010524.2	1168	0.5	lncRNA
4.311440678	2.14E-04	0.231941032	0	2	7	FALSE	CTA-390C10.9	6	0	2	0	0.971697088	FALSE	0	CTA-390C10.9	312	0.625	lncRNA
5.065677966	2.88E-05	0.197406943	0	2	8	FALSE	RP11-34P13.7	3.5	0	2	0	0.965250616	FALSE	0	RP11-34P13.7	16	0.625	lncRNA
3.845338983	4.92E-04	0.260055096	0	2	7	FALSE	AC015849.16	5	0	2	0	0.975680863	FALSE	0	AC015849.16	1552	0.5	lncRNA
4.133474576	0.002581811	0.241927217	0	2	6	FALSE	RP11-142C4.6	20	0	2	0	0.973218166	FALSE	0	RP11-142C4.6	7298	0.527777778	lncRNA
4.493644068	3.61E-04	0.222536539	0	2	6	FALSE	RP11-153F5.7	15	0	2	0	0.970139794	FALSE	0	RP11-153F5.7	332	0.538461538	lncRNA
4.345338983	0.001102673	0.230131643	0	2	7	FALSE	RP11-368I7.4	4	0	2	0	0.971407359	FALSE	0	RP11-368I7.4	2538	0.5	lncRNA
4.019067797	0.006114189	0.248813917	0	2	6	FALSE	SNHG14	12	0	2	0	0.974196002	FALSE	0	SNHG14	12162	0.5	lncRNA
4.646186441	5.41E-05	0.215230278	0	2	7	FALSE	C22orf34	3.5	0	2	0	0.968836013	FALSE	0	C22orf34	72	0.625	lncRNA
4.451271186	0.00187528	0.224654926	0	2	6	FALSE	RP11-1217F2.15	14.5	0	2	0	0.970501956	FALSE	0	RP11-1217F2.15	4922	0.519230769	lncRNA
4.582627119	8.59E-05	0.218215442	0	2	7	FALSE	RP11-431K24.1	5	0	2	0	0.969379255	FALSE	0	RP11-431K24.1	192	0.571428571	lncRNA
3.506355932	0.001141858	0.285196375	0	2	6	FALSE	RP11-717I24.1	7	0	2	0	0.978578154	FALSE	0	RP11-717I24.1	6328	0.5	lncRNA
4.781779661	9.55E-04	0.20912716	0	2	8	FALSE	RP4-539M6.22	12	0	2	0	0.967677097	FALSE	0	RP4-539M6.22	1834	0.523809524	lncRNA
4.163135593	0.002944169	0.240203562	0	2	6	FALSE	SLC8A1-AS1	5.5	0	2	0	0.972964653	FALSE	0	SLC8A1-AS1	6164	0.5	lncRNA
3.463983051	0.003733828	0.288685015	0	2	6	FALSE	AC078942.1	14.5	0	2	0	0.978940316	FALSE	0	AC078942.1	12528	0.5	lncRNA
4.582627119	4.57E-04	0.218215442	0	2	6	FALSE	LINC01165	4	0	2	0	0.969379255	FALSE	0	LINC01165	764	0.5	lncRNA
4.201271186	0.003222798	0.238023197	0	2	6	FALSE	LINC00265	18	0	2	0	0.972638708	FALSE	0	LINC00265	7452	0.515151515	lncRNA
4.163135593	8.14E-04	0.240203562	0	2	6	FALSE	CTD-3138B18.5	7	0	2	0	0.972964653	FALSE	0	CTD-3138B18.5	3380	0.666666667	lncRNA
4.031779661	3.21E-04	0.248029427	0	2	7	FALSE	RP11-13K12.1	4.5	0	2	0	0.974087353	FALSE	0	RP11-13K12.1	1812	0.5	lncRNA
4.281779661	3.72E-04	0.233547749	0	2	6	FALSE	LA16c-306A4.2	5.5	0	2	0	0.971950601	FALSE	0	LA16c-306A4.2	986	0.5625	lncRNA
4.243644068	6.76E-04	0.23564653	0	2	6	FALSE	AC091153.4	4	0	2	0	0.972276546	FALSE	0	AC091153.4	1928	0.5	lncRNA
4.163135593	8.14E-04	0.240203562	0	2	6	FALSE	RP4-737E23.2	7	0	2	0	0.972964653	FALSE	0	RP4-737E23.2	3380	0.666666667	lncRNA
4.375	4.64E-04	0.228571429	0	2	6	FALSE	RP11-54O7.17	4	0	2	0	0.971153846	FALSE	0	RP11-54O7.17	1144	0.5	lncRNA
4.485169492	0.003519051	0.222957015	0	2	7	FALSE	RP11-138B4.1	7.5	0	2	0	0.970212227	FALSE	0	RP11-138B4.1	5632	0.5	lncRNA
4.451271186	0.00187528	0.224654926	0	2	6	FALSE	LINC01070	14.5	0	2	0	0.970501956	FALSE	0	LINC01070	4922	0.519230769	lncRNA
4.133474576	0.002581811	0.241927217	0	2	6	FALSE	RP13-580B18.4	20	0	2	0	0.973218166	FALSE	0	RP13-580B18.4	7298	0.527777778	lncRNA
4.30720339	1.99E-04	0.232169208	0	2	6	FALSE	LL22NC03-27C5.1	5	0	2	0	0.971733304	FALSE	0	LL22NC03-27C5.1	448	0.571428571	lncRNA
4.281779661	9.81E-04	0.233547749	0	2	6	FALSE	AC079779.7	11	0	2	0	0.971950601	FALSE	0	AC079779.7	2438	0.5	lncRNA
4.082627119	0.001438544	0.244940322	0	2	6	FALSE	CITF22-1A6.3	7	0	2	0	0.97365276	FALSE	0	CITF22-1A6.3	4700	0.5	lncRNA
4.163135593	8.14E-04	0.240203562	0	2	6	FALSE	RP11-210M15.1	7	0	2	0	0.972964653	FALSE	0	RP11-210M15.1	3380	0.666666667	lncRNA
4.523305085	2.53E-05	0.221077283	0	2	7	FALSE	RP11-830F9.6	3.5	0	2	0	0.969886281	FALSE	0	RP11-830F9.6	52	0.625	lncRNA
4.036016949	3.45E-04	0.247769029	0	2	7	FALSE	FLJ16779	5	0	2	0	0.974051137	FALSE	0	FLJ16779	1854	0.5	lncRNA
3.63559322	0.004237288	0.275058275	0	2	6	FALSE	hsa-miR-576-5p	59	0	2	0	0.977473562	FALSE	0	hsa-miR-576-5p	11136	0.5	miRNA
3.724576271	0.004237288	0.268486917	0	2	6	FALSE	hsa-miR-561-3p	44	0	2	0	0.976713023	FALSE	0	hsa-miR-561-3p	11614	0.5	miRNA
3.894067797	0.001603333	0.256800871	0	2	5	FALSE	hsa-miR-29a-5p	26	0	2	0	0.975264378	FALSE	0	hsa-miR-29a-5p	6186	0.510204082	miRNA
4.63559322	0.004237288	0.215722121	0	2	8	FALSE	hsa-miR-744-3p	11.5	0	2	0	0.968926554	FALSE	0	hsa-miR-744-3p	8228	0.5	miRNA
3.36440678	0.007970496	0.297229219	0	2	5	FALSE	hsa-miR-1914-5p	74.5	0	2	0	0.979791395	FALSE	0	hsa-miR-1914-5p	26208	0.528776978	miRNA
3.724576271	0.004237288	0.268486917	0	2	6	FALSE	hsa-miR-490-5p	44	0	2	0	0.976713023	FALSE	0	hsa-miR-490-5p	11614	0.5	miRNA
3.63559322	0.004237288	0.275058275	0	2	6	FALSE	hsa-miR-29a-3p	59	0	2	0	0.977473562	FALSE	0	hsa-miR-29a-3p	11136	0.5	miRNA
3.088983051	0.005480287	0.323731139	0	2	6	FALSE	hsa-miR-4303	102	0	2	0	0.982145444	FALSE	0	hsa-miR-4303	39954	0.573863636	miRNA
3.36440678	0.007970496	0.297229219	0	2	5	FALSE	hsa-miR-659-3p	74.5	0	2	0	0.979791395	FALSE	0	hsa-miR-659-3p	26208	0.528776978	miRNA
3.271186441	0.011010315	0.305699482	0	2	5	FALSE	hsa-miR-155-5p	81	0	2	0	0.98058815	FALSE	0	hsa-miR-155-5p	34524	0.522875817	miRNA
3.63559322	0.004237288	0.275058275	0	2	6	FALSE	hsa-miR-616-3p	59	0	2	0	0.977473562	FALSE	0	hsa-miR-616-3p	11136	0.5	miRNA
3.618644068	0.003509858	0.276346604	0	2	6	FALSE	hsa-miR-101-3p	59.5	0	2	0	0.977618427	FALSE	0	hsa-miR-101-3p	9894	0.5	miRNA
3.088983051	0.005480287	0.323731139	0	2	6	FALSE	hsa-miR-506-3p	102	0	2	0	0.982145444	FALSE	0	hsa-miR-506-3p	39954	0.573863636	miRNA
4.088983051	0.004237288	0.244559585	0	2	7	FALSE	hsa-miR-374a-3p	23	0	2	0	0.973598435	FALSE	0	hsa-miR-374a-3p	8106	0.5	miRNA
3.088983051	0.005480287	0.323731139	0	2	6	FALSE	hsa-miR-548b-5p	102	0	2	0	0.982145444	FALSE	0	hsa-miR-548b-5p	39954	0.573863636	miRNA
3.63559322	0.004237288	0.275058275	0	2	6	FALSE	hsa-miR-944	59	0	2	0	0.977473562	FALSE	0	hsa-miR-944	11136	0.5	miRNA
3.63559322	0.004237288	0.275058275	0	2	6	FALSE	hsa-miR-194-5p	59	0	2	0	0.977473562	FALSE	0	hsa-miR-194-5p	11136	0.5	miRNA
3.088983051	0.005480287	0.323731139	0	2	6	FALSE	hsa-miR-548h-5p	102	0	2	0	0.982145444	FALSE	0	hsa-miR-548h-5p	39954	0.573863636	miRNA
3.618644068	0.001599125	0.276346604	0	2	6	FALSE	hsa-miR-92a-2-5p	60	0	2	0	0.977618427	FALSE	0	hsa-miR-92a-2-5p	6500	0.504273504	miRNA
3.563559322	0.001727146	0.280618312	0	2	6	FALSE	hsa-miR-654-5p	60	0	2	0	0.978089237	FALSE	0	hsa-miR-654-5p	7292	0.504273504	miRNA
3.686440678	0.001132601	0.271264368	0	2	6	FALSE	hsa-miR-299-5p	45	0	2	0	0.977038969	FALSE	0	hsa-miR-299-5p	4088	0.505747126	miRNA
3.724576271	0.004237288	0.268486917	0	2	6	FALSE	hsa-let-7a-2-3p	44	0	2	0	0.976713023	FALSE	0	hsa-let-7a-2-3p	11614	0.5	miRNA
3.271186441	0.011010315	0.305699482	0	2	5	FALSE	hsa-miR-4255	81	0	2	0	0.98058815	FALSE	0	hsa-miR-4255	34524	0.522875817	miRNA
4.61440678	7.59E-04	0.21671258	0	2	8	FALSE	hsa-miR-186-3p	12	0	2	0	0.969107634	FALSE	0	hsa-miR-186-3p	786	0.5	miRNA
4.63559322	0.004237288	0.215722121	0	2	8	FALSE	hsa-miR-450b-5p	11.5	0	2	0	0.968926554	FALSE	0	hsa-miR-450b-5p	8228	0.5	miRNA
3.470338983	0.024689819	0.288156288	0	2	6	FALSE	hsa-miR-373-5p	69.5	0	2	0	0.978885992	FALSE	0	hsa-miR-373-5p	52474	0.503676471	miRNA
3.088983051	0.005480287	0.323731139	0	2	6	FALSE	hsa-miR-369-3p	102	0	2	0	0.982145444	FALSE	0	hsa-miR-369-3p	39954	0.573863636	miRNA
3.423728814	0.008520531	0.292079208	0	2	5	FALSE	hsa-miR-135b-3p	59.5	0	2	0	0.979284369	FALSE	0	hsa-miR-135b-3p	24310	0.522321429	miRNA
3.088983051	0.005480287	0.323731139	0	2	6	FALSE	hsa-miR-548c-5p	102	0	2	0	0.982145444	FALSE	0	hsa-miR-548c-5p	39954	0.573863636	miRNA
4.203389831	0.004237288	0.237903226	0	2	7	FALSE	hsa-miR-205-5p	16.5	0	2	0	0.9726206	FALSE	0	hsa-miR-205-5p	7956	0.5	miRNA
3.271186441	0.011010315	0.305699482	0	2	5	FALSE	hsa-miR-4297	81	0	2	0	0.98058815	FALSE	0	hsa-miR-4297	34524	0.522875817	miRNA
4.13559322	0.004612277	0.241803279	0	2	7	FALSE	hsa-miR-582-5p	17.5	0	2	0	0.973200058	FALSE	0	hsa-miR-582-5p	12898	0.5	miRNA
3.088983051	0.005480287	0.323731139	0	2	6	FALSE	hsa-miR-455-5p	102	0	2	0	0.982145444	FALSE	0	hsa-miR-455-5p	39954	0.573863636	miRNA
3.550847458	0.002502487	0.281622912	0	2	6	FALSE	hsa-miR-770-5p	60.5	0	2	0	0.978197885	FALSE	0	hsa-miR-770-5p	11102	0.504237288	miRNA
3.271186441	0.011010315	0.305699482	0	2	5	FALSE	hsa-miR-30d-3p	81	0	2	0	0.98058815	FALSE	0	hsa-miR-30d-3p	34524	0.522875817	miRNA
4.63559322	0.004237288	0.215722121	0	2	8	FALSE	hsa-miR-106a-3p	11.5	0	2	0	0.968926554	FALSE	0	hsa-miR-106a-3p	8228	0.5	miRNA
3.61440678	0.002394512	0.276670574	0	2	6	FALSE	hsa-miR-124-5p	59.5	0	2	0	0.977654643	FALSE	0	hsa-miR-124-5p	4410	0.5	miRNA
3.724576271	0.004237288	0.268486917	0	2	6	FALSE	hsa-miR-877-5p	44	0	2	0	0.976713023	FALSE	0	hsa-miR-877-5p	11614	0.5	miRNA
3.088983051	0.005480287	0.323731139	0	2	6	FALSE	hsa-miR-513a-5p	102	0	2	0	0.982145444	FALSE	0	hsa-miR-513a-5p	39954	0.573863636	miRNA
3.423728814	0.008520531	0.292079208	0	2	5	FALSE	hsa-miR-466	59.5	0	2	0	0.979284369	FALSE	0	hsa-miR-466	24310	0.522321429	miRNA
3.088983051	0.005480287	0.323731139	0	2	6	FALSE	hsa-miR-495-3p	102	0	2	0	0.982145444	FALSE	0	hsa-miR-495-3p	39954	0.573863636	miRNA
3.088983051	0.005480287	0.323731139	0	2	6	FALSE	hsa-miR-1283	102	0	2	0	0.982145444	FALSE	0	hsa-miR-1283	39954	0.573863636	miRNA
3.088983051	0.005480287	0.323731139	0	2	6	FALSE	hsa-miR-577	102	0	2	0	0.982145444	FALSE	0	hsa-miR-577	39954	0.573863636	miRNA
3.088983051	0.005480287	0.323731139	0	2	6	FALSE	hsa-miR-548d-5p	102	0	2	0	0.982145444	FALSE	0	hsa-miR-548d-5p	39954	0.573863636	miRNA
3.088983051	0.005480287	0.323731139	0	2	6	FALSE	hsa-miR-4282	102	0	2	0	0.982145444	FALSE	0	hsa-miR-4282	39954	0.573863636	miRNA
3.088983051	0.005480287	0.323731139	0	2	6	FALSE	hsa-miR-3145-3p	102	0	2	0	0.982145444	FALSE	0	hsa-miR-3145-3p	39954	0.573863636	miRNA
3.402542373	0.007641966	0.293897883	0	2	5	FALSE	hsa-miR-545-5p	66	0	2	0	0.97946545	FALSE	0	hsa-miR-545-5p	23388	0.528455285	miRNA
3.63559322	0.004237288	0.275058275	0	2	6	FALSE	hsa-miR-224-3p	59	0	2	0	0.977473562	FALSE	0	hsa-miR-224-3p	11136	0.5	miRNA
3.088983051	0.005480287	0.323731139	0	2	6	FALSE	hsa-miR-4276	102	0	2	0	0.982145444	FALSE	0	hsa-miR-4276	39954	0.573863636	miRNA
3.088983051	0.005480287	0.323731139	0	2	6	FALSE	hsa-miR-2052	102	0	2	0	0.982145444	FALSE	0	hsa-miR-2052	39954	0.573863636	miRNA
4.203389831	0.001930485	0.237903226	0	2	7	FALSE	hsa-miR-28-3p	17	0	2	0	0.9726206	FALSE	0	hsa-miR-28-3p	7792	0.516129032	miRNA
3.088983051	0.005480287	0.323731139	0	2	6	FALSE	hsa-miR-4325	102	0	2	0	0.982145444	FALSE	0	hsa-miR-4325	39954	0.573863636	miRNA
3.088983051	0.005480287	0.323731139	0	2	6	FALSE	hsa-miR-548a-5p	102	0	2	0	0.982145444	FALSE	0	hsa-miR-548a-5p	39954	0.573863636	miRNA
3.36440678	0.007970496	0.297229219	0	2	5	FALSE	hsa-miR-1290	74.5	0	2	0	0.979791395	FALSE	0	hsa-miR-1290	26208	0.528776978	miRNA
3.088983051	0.005480287	0.323731139	0	2	6	FALSE	hsa-miR-548i	102	0	2	0	0.982145444	FALSE	0	hsa-miR-548i	39954	0.573863636	miRNA
3.63559322	0.00188214	0.275058275	0	2	6	FALSE	hsa-miR-192-3p	59.5	0	2	0	0.977473562	FALSE	0	hsa-miR-192-3p	10108	0.504310345	miRNA
3.711864407	0.003218543	0.269406393	0	2	6	FALSE	hsa-miR-502-5p	44.5	0	2	0	0.976821672	FALSE	0	hsa-miR-502-5p	10462	0.5	miRNA
4.330508475	0.001722681	0.230919765	0	2	7	FALSE	hsa-miR-570-3p	12.5	0	2	0	0.971534116	FALSE	0	hsa-miR-570-3p	4240	0.5	miRNA
3.088983051	0.005480287	0.323731139	0	2	6	FALSE	hsa-miR-144-3p	102	0	2	0	0.982145444	FALSE	0	hsa-miR-144-3p	39954	0.573863636	miRNA
3.402542373	0.007641966	0.293897883	0	2	5	FALSE	hsa-miR-148b-3p	66	0	2	0	0.97946545	FALSE	0	hsa-miR-148b-3p	23388	0.528455285	miRNA
3.088983051	0.005480287	0.323731139	0	2	6	FALSE	hsa-miR-548w	102	0	2	0	0.982145444	FALSE	0	hsa-miR-548w	39954	0.573863636	miRNA
3.63559322	0.004237288	0.275058275	0	2	6	FALSE	hsa-miR-432-5p	59	0	2	0	0.977473562	FALSE	0	hsa-miR-432-5p	11136	0.5	miRNA
3.088983051	0.005480287	0.323731139	0	2	6	FALSE	hsa-miR-559	102	0	2	0	0.982145444	FALSE	0	hsa-miR-559	39954	0.573863636	miRNA
4.76059322	0	0.210057855	0	1	6	FALSE	RP11-347H15.4	21	0	1	0	0.967858178	FALSE	0	RP11-347H15.4	0	0	lncRNA
4.603813559	0	0.217211229	0	1	7	FALSE	RP11-638L3.1	9	0	1	0	0.969198175	FALSE	0	RP11-638L3.1	0	0	lncRNA
4.658898305	0	0.21464302	0	1	7	FALSE	RP5-991B18.1	7	0	1	0	0.968727365	FALSE	0	RP5-991B18.1	0	0	lncRNA
5.434322034	0	0.184015595	0	1	8	FALSE	RP11-1030E3.1	3	0	1	0	0.962099812	FALSE	0	RP11-1030E3.1	0	0	lncRNA
5.324152542	0	0.187823319	0	1	8	FALSE	RP11-570L14.2	8	0	1	0	0.963041431	FALSE	0	RP11-570L14.2	0	0	lncRNA
4.527542373	0	0.220870379	0	1	6	FALSE	CTD-2369P2.8	20	0	1	0	0.969850065	FALSE	0	CTD-2369P2.8	0	0	lncRNA
4.616525424	0	0.216613125	0	1	7	FALSE	RP11-673P17.2	6	0	1	0	0.969089526	FALSE	0	RP11-673P17.2	0	0	lncRNA
4.798728814	0	0.208388521	0	1	6	FALSE	CTD-2666L21.1	6	0	1	0	0.967532232	FALSE	0	CTD-2666L21.1	0	0	lncRNA
4.875	0	0.205128205	0	1	8	FALSE	MIRLET7BHG	16	0	1	0	0.966880342	FALSE	0	MIRLET7BHG	0	0	lncRNA
4.997881356	0	0.200084782	0	1	8	FALSE	HTR5A-AS1	8	0	1	0	0.965830074	FALSE	0	HTR5A-AS1	0	0	lncRNA
4.718220339	0	0.21194432	0	1	7	FALSE	ZNF833P	3	0	1	0	0.968220339	FALSE	0	ZNF833P	0	0	lncRNA
4.798728814	0	0.208388521	0	1	6	FALSE	RP1-278C19.8	6	0	1	0	0.967532232	FALSE	0	RP1-278C19.8	0	0	lncRNA
4.603813559	0	0.217211229	0	1	7	FALSE	LA16c-60D12.2	9	0	1	0	0.969198175	FALSE	0	LA16c-60D12.2	0	0	lncRNA
4.349576271	0	0.229907453	0	1	6	FALSE	AC009299.3	5	0	1	0	0.971371143	FALSE	0	AC009299.3	0	0	lncRNA
4.76059322	0	0.210057855	0	1	6	FALSE	ABHD11-AS1	21	0	1	0	0.967858178	FALSE	0	ABHD11-AS1	0	0	lncRNA
4.658898305	0	0.21464302	0	1	7	FALSE	RP5-1142A6.7	7	0	1	0	0.968727365	FALSE	0	RP5-1142A6.7	0	0	lncRNA
4.527542373	0	0.220870379	0	1	6	FALSE	RP11-630C16.2	20	0	1	0	0.969850065	FALSE	0	RP11-630C16.2	0	0	lncRNA
4.997881356	0	0.200084782	0	1	8	FALSE	RP4-591C20.9	8	0	1	0	0.965830074	FALSE	0	RP4-591C20.9	0	0	lncRNA
5.116525424	0	0.195445135	0	1	8	FALSE	CTB-181F24.1	17	0	1	0	0.964816022	FALSE	0	CTB-181F24.1	0	0	lncRNA
4.586864407	0	0.218013857	0	1	6	FALSE	RP11-480I12.10	10	0	1	0	0.969343039	FALSE	0	RP11-480I12.10	0	0	lncRNA
4.603813559	0	0.217211229	0	1	7	FALSE	CTD-2561J22.5	9	0	1	0	0.969198175	FALSE	0	CTD-2561J22.5	0	0	lncRNA
4.391949153	0	0.227689339	0	1	6	FALSE	AP006621.9	14	0	1	0	0.971008982	FALSE	0	AP006621.9	0	0	lncRNA
4.391949153	0	0.227689339	0	1	6	FALSE	RP4-545C24.1	14	0	1	0	0.971008982	FALSE	0	RP4-545C24.1	0	0	lncRNA
4.658898305	0	0.21464302	0	1	7	FALSE	AC009518.4	7	0	1	0	0.968727365	FALSE	0	AC009518.4	0	0	lncRNA
4.620762712	0	0.216414489	0	1	7	FALSE	LPP-AS2	5	0	1	0	0.96905331	FALSE	0	LPP-AS2	0	0	lncRNA
4.349576271	0	0.229907453	0	1	6	FALSE	LL22NC03-N64E9.1	5	0	1	0	0.971371143	FALSE	0	LL22NC03-N64E9.1	0	0	lncRNA
5.086864407	0	0.196584756	0	1	8	FALSE	PKD1P6	2	0	1	0	0.965069535	FALSE	0	PKD1P6	0	0	lncRNA
4.76059322	0	0.210057855	0	1	6	FALSE	CTD-2008P7.1	21	0	1	0	0.967858178	FALSE	0	CTD-2008P7.1	0	0	lncRNA
4.633474576	0	0.215820759	0	1	7	FALSE	RP5-1077H22.2	2	0	1	0	0.968944662	FALSE	0	RP5-1077H22.2	0	0	lncRNA
5.633474576	0	0.177510342	0	1	9	FALSE	LLPH-AS1	2	0	1	0	0.960397653	FALSE	0	LLPH-AS1	0	0	lncRNA
5.116525424	0	0.195445135	0	1	8	FALSE	RP11-227H15.4	17	0	1	0	0.964816022	FALSE	0	RP11-227H15.4	0	0	lncRNA
5.116525424	0	0.195445135	0	1	8	FALSE	CTD-3046C4.1	17	0	1	0	0.964816022	FALSE	0	CTD-3046C4.1	0	0	lncRNA
4.120762712	0	0.242673522	0	1	6	FALSE	RP11-397O4.1	4	0	1	0	0.973326814	FALSE	0	RP11-397O4.1	0	0	lncRNA
4.519067797	0	0.221284576	0	1	7	FALSE	LINC00661	19	0	1	0	0.969922497	FALSE	0	LINC00661	0	0	lncRNA
5.116525424	0	0.195445135	0	1	8	FALSE	AJ003147.8	17	0	1	0	0.964816022	FALSE	0	AJ003147.8	0	0	lncRNA
4.616525424	0	0.216613125	0	1	7	FALSE	CCDC144NL-AS1	6	0	1	0	0.969089526	FALSE	0	CCDC144NL-AS1	0	0	lncRNA
4.531779661	0	0.220663862	0	1	7	FALSE	RP1-253P7.1	4	0	1	0	0.969813849	FALSE	0	RP1-253P7.1	0	0	lncRNA
4.328389831	0	0.231032795	0	1	6	FALSE	RP11-96K19.4	8	0	1	0	0.971552224	FALSE	0	RP11-96K19.4	0	0	lncRNA
4.527542373	0	0.220870379	0	1	6	FALSE	RP11-1348G14.8	20	0	1	0	0.969850065	FALSE	0	RP11-1348G14.8	0	0	lncRNA
4.391949153	0	0.227689339	0	1	6	FALSE	IDI2-AS1	14	0	1	0	0.971008982	FALSE	0	IDI2-AS1	0	0	lncRNA
4.629237288	0	0.216018307	0	1	7	FALSE	RP11-517O13.1	3	0	1	0	0.968980878	FALSE	0	RP11-517O13.1	0	0	lncRNA
4.527542373	0	0.220870379	0	1	6	FALSE	RP11-430G17.3	20	0	1	0	0.969850065	FALSE	0	RP11-430G17.3	0	0	lncRNA
5.116525424	0	0.195445135	0	1	8	FALSE	CTD-2410N18.4	17	0	1	0	0.964816022	FALSE	0	CTD-2410N18.4	0	0	lncRNA
4.536016949	0	0.22045773	0	1	7	FALSE	CTD-3193O13.11	3	0	1	0	0.969777633	FALSE	0	CTD-3193O13.11	0	0	lncRNA
4.722457627	0	0.21175415	0	1	7	FALSE	CDR1-AS	2	0	1	0	0.968184123	FALSE	0	CDR1-AS	0	0	lncRNA
4.612288136	0	0.216812127	0	1	7	FALSE	CTC-273B12.5	3	0	1	0	0.969125742	FALSE	0	CTC-273B12.5	0	0	lncRNA
4.527542373	0	0.220870379	0	1	6	FALSE	RP11-148K1.12	20	0	1	0	0.969850065	FALSE	0	RP11-148K1.12	0	0	lncRNA
4.875	0	0.205128205	0	1	8	FALSE	AC000095.11	16	0	1	0	0.966880342	FALSE	0	AC000095.11	0	0	lncRNA
4.603813559	0	0.217211229	0	1	7	FALSE	AC093639.1	9	0	1	0	0.969198175	FALSE	0	AC093639.1	0	0	lncRNA
4.328389831	0	0.231032795	0	1	6	FALSE	LINC01122	8	0	1	0	0.971552224	FALSE	0	LINC01122	0	0	lncRNA
4.586864407	0	0.218013857	0	1	6	FALSE	RP11-244B22.11	10	0	1	0	0.969343039	FALSE	0	RP11-244B22.11	0	0	lncRNA
4.519067797	0	0.221284576	0	1	7	FALSE	RP11-1191J2.2	19	0	1	0	0.969922497	FALSE	0	RP11-1191J2.2	0	0	lncRNA
4.603813559	0	0.217211229	0	1	7	FALSE	AC006548.28	9	0	1	0	0.969198175	FALSE	0	AC006548.28	0	0	lncRNA
5.05720339	0	0.197737746	0	1	8	FALSE	RP11-407A16.4	6	0	1	0	0.965323048	FALSE	0	RP11-407A16.4	0	0	lncRNA
4.391949153	0	0.227689339	0	1	6	FALSE	AP001626.2	14	0	1	0	0.971008982	FALSE	0	AP001626.2	0	0	lncRNA
4.875	0	0.205128205	0	1	8	FALSE	LINC01168	16	0	1	0	0.966880342	FALSE	0	LINC01168	0	0	lncRNA
5.116525424	0	0.195445135	0	1	8	FALSE	AC124997.1	17	0	1	0	0.964816022	FALSE	0	AC124997.1	0	0	lncRNA
5.324152542	0	0.187823319	0	1	8	FALSE	ATP2A1-AS1	8	0	1	0	0.963041431	FALSE	0	ATP2A1-AS1	0	0	lncRNA
4.633474576	0	0.215820759	0	1	7	FALSE	RP11-932O9.4	2	0	1	0	0.968944662	FALSE	0	RP11-932O9.4	0	0	lncRNA
4.527542373	0	0.220870379	0	1	6	FALSE	MAFG-AS1	20	0	1	0	0.969850065	FALSE	0	MAFG-AS1	0	0	lncRNA
4.629237288	0	0.216018307	0	1	7	FALSE	AC004156.3	3	0	1	0	0.968980878	FALSE	0	AC004156.3	0	0	lncRNA
4.633474576	0	0.215820759	0	1	7	FALSE	RP1-17K7.1	2	0	1	0	0.968944662	FALSE	0	RP1-17K7.1	0	0	lncRNA
3.718220339	0	0.268945869	0	1	6	FALSE	CTD-2281E23.1	8	0	1	0	0.976767348	FALSE	0	CTD-2281E23.1	0	0	lncRNA
5.116525424	0	0.195445135	0	1	8	FALSE	RP1-288H2.2	17	0	1	0	0.964816022	FALSE	0	RP1-288H2.2	0	0	lncRNA
5.082627119	0	0.196748645	0	1	8	FALSE	RP11-483P21.6	3	0	1	0	0.965105751	FALSE	0	RP11-483P21.6	0	0	lncRNA
4.616525424	0	0.216613125	0	1	7	FALSE	CTB-171A8.1	6	0	1	0	0.969089526	FALSE	0	CTB-171A8.1	0	0	lncRNA
4.629237288	0	0.216018307	0	1	7	FALSE	GS1-279B7.1	3	0	1	0	0.968980878	FALSE	0	GS1-279B7.1	0	0	lncRNA
4.603813559	0	0.217211229	0	1	7	FALSE	RP11-762H8.4	9	0	1	0	0.969198175	FALSE	0	RP11-762H8.4	0	0	lncRNA
4.629237288	0	0.216018307	0	1	7	FALSE	CTD-2619J13.19	3	0	1	0	0.968980878	FALSE	0	CTD-2619J13.19	0	0	lncRNA
4.586864407	0	0.218013857	0	1	6	FALSE	RP11-94C24.13	10	0	1	0	0.969343039	FALSE	0	RP11-94C24.13	0	0	lncRNA
5.065677966	0	0.197406943	0	1	8	FALSE	RP11-161M6.2	4	0	1	0	0.965250616	FALSE	0	RP11-161M6.2	0	0	lncRNA
4.76059322	0	0.210057855	0	1	6	FALSE	TTN-AS1	21	0	1	0	0.967858178	FALSE	0	TTN-AS1	0	0	lncRNA
4.328389831	0	0.231032795	0	1	6	FALSE	RP11-335L23.4	8	0	1	0	0.971552224	FALSE	0	RP11-335L23.4	0	0	lncRNA
4.997881356	0	0.200084782	0	1	8	FALSE	AC093642.4	8	0	1	0	0.965830074	FALSE	0	AC093642.4	0	0	lncRNA
4.328389831	0	0.231032795	0	1	6	FALSE	RP11-146D12.2	8	0	1	0	0.971552224	FALSE	0	RP11-146D12.2	0	0	lncRNA
4.527542373	0	0.220870379	0	1	6	FALSE	CTD-3193O13.1	20	0	1	0	0.969850065	FALSE	0	CTD-3193O13.1	0	0	lncRNA
5.324152542	0	0.187823319	0	1	8	FALSE	AC005324.6	8	0	1	0	0.963041431	FALSE	0	AC005324.6	0	0	lncRNA
4.76059322	0	0.210057855	0	1	6	FALSE	AP001631.9	21	0	1	0	0.967858178	FALSE	0	AP001631.9	0	0	lncRNA
4.705508475	0	0.212516884	0	1	7	FALSE	RP11-989E6.10	4	0	1	0	0.968328987	FALSE	0	RP11-989E6.10	0	0	lncRNA
4.633474576	0	0.215820759	0	1	7	FALSE	RP11-223P11.3	2	0	1	0	0.968944662	FALSE	0	RP11-223P11.3	0	0	lncRNA
4.586864407	0	0.218013857	0	1	6	FALSE	TTLL10-AS1	10	0	1	0	0.969343039	FALSE	0	TTLL10-AS1	0	0	lncRNA
5.014830508	0	0.199408534	0	1	7	FALSE	LINC01043	7	0	1	0	0.965685209	FALSE	0	LINC01043	0	0	lncRNA
4.349576271	0	0.229907453	0	1	6	FALSE	RP11-474P2.6	5	0	1	0	0.971371143	FALSE	0	RP11-474P2.6	0	0	lncRNA
5.074152542	0	0.197077244	0	1	8	FALSE	FENDRR	4	0	1	0	0.965178183	FALSE	0	FENDRR	0	0	lncRNA
4.705508475	0	0.212516884	0	1	7	FALSE	RP11-231D20.2	3	0	1	0	0.968328987	FALSE	0	RP11-231D20.2	0	0	lncRNA
4.519067797	0	0.221284576	0	1	7	FALSE	RP11-849H4.4	19	0	1	0	0.969922497	FALSE	0	RP11-849H4.4	0	0	lncRNA
4.565677966	0	0.219025522	0	1	7	FALSE	AC113607.3	4	0	1	0	0.96952412	FALSE	0	AC113607.3	0	0	lncRNA
4.76059322	0	0.210057855	0	1	6	FALSE	CTC-338M12.9	21	0	1	0	0.967858178	FALSE	0	CTC-338M12.9	0	0	lncRNA
4.519067797	0	0.221284576	0	1	7	FALSE	RP11-504P24.8	19	0	1	0	0.969922497	FALSE	0	RP11-504P24.8	0	0	lncRNA
4.824152542	0	0.207290294	0	1	6	FALSE	RP11-38M8.1	5	0	1	0	0.967314936	FALSE	0	RP11-38M8.1	0	0	lncRNA
4.997881356	0	0.200084782	0	1	8	FALSE	RP11-982M15.7	8	0	1	0	0.965830074	FALSE	0	RP11-982M15.7	0	0	lncRNA
4.76059322	0	0.210057855	0	1	6	FALSE	CTD-2311B13.1	21	0	1	0	0.967858178	FALSE	0	CTD-2311B13.1	0	0	lncRNA
4.603813559	0	0.217211229	0	1	7	FALSE	AC005614.3	9	0	1	0	0.969198175	FALSE	0	AC005614.3	0	0	lncRNA
4.328389831	0	0.231032795	0	1	6	FALSE	CTA-392E5.1	8	0	1	0	0.971552224	FALSE	0	CTA-392E5.1	0	0	lncRNA
5.201271186	0	0.192260692	0	1	8	FALSE	FAR1-IT1	2	0	1	0	0.964091699	FALSE	0	FAR1-IT1	0	0	lncRNA
4.875	0	0.205128205	0	1	8	FALSE	RP5-1142A6.2	16	0	1	0	0.966880342	FALSE	0	RP5-1142A6.2	0	0	lncRNA
4.875	0	0.205128205	0	1	8	FALSE	H19	16	0	1	0	0.966880342	FALSE	0	H19	0	0	lncRNA
4.527542373	0	0.220870379	0	1	6	FALSE	RP11-186N15.3	20	0	1	0	0.969850065	FALSE	0	RP11-186N15.3	0	0	lncRNA
4.913135593	0	0.203536007	0	1	6	FALSE	RP11-50B3.4	3	0	1	0	0.966554397	FALSE	0	RP11-50B3.4	0	0	lncRNA
4.875	0	0.205128205	0	1	8	FALSE	LINC00969	16	0	1	0	0.966880342	FALSE	0	LINC00969	0	0	lncRNA
4.527542373	0	0.220870379	0	1	6	FALSE	TMEM191A	20	0	1	0	0.969850065	FALSE	0	TMEM191A	0	0	lncRNA
4.824152542	0	0.207290294	0	1	6	FALSE	AC015849.13	5	0	1	0	0.967314936	FALSE	0	AC015849.13	0	0	lncRNA
5.116525424	0	0.195445135	0	1	8	FALSE	SFTPD-AS1	17	0	1	0	0.964816022	FALSE	0	SFTPD-AS1	0	0	lncRNA
4.603813559	0	0.217211229	0	1	7	FALSE	LINC00240	9	0	1	0	0.969198175	FALSE	0	LINC00240	0	0	lncRNA
5.116525424	0	0.195445135	0	1	8	FALSE	RP11-22A3.2	17	0	1	0	0.964816022	FALSE	0	RP11-22A3.2	0	0	lncRNA
4.527542373	0	0.220870379	0	1	6	FALSE	LINC00173	20	0	1	0	0.969850065	FALSE	0	LINC00173	0	0	lncRNA
4.527542373	0	0.220870379	0	1	6	FALSE	CTA-315H11.2	20	0	1	0	0.969850065	FALSE	0	CTA-315H11.2	0	0	lncRNA
5.324152542	0	0.187823319	0	1	8	FALSE	ST20-AS1	8	0	1	0	0.963041431	FALSE	0	ST20-AS1	0	0	lncRNA
5.05720339	0	0.197737746	0	1	8	FALSE	RP11-90K6.1	6	0	1	0	0.965323048	FALSE	0	RP11-90K6.1	0	0	lncRNA
3.718220339	0	0.268945869	0	1	6	FALSE	LINC01123	8	0	1	0	0.976767348	FALSE	0	LINC01123	0	0	lncRNA
5.116525424	0	0.195445135	0	1	8	FALSE	RP11-154D6.1	17	0	1	0	0.964816022	FALSE	0	RP11-154D6.1	0	0	lncRNA
4.616525424	0	0.216613125	0	1	7	FALSE	RP5-902P8.10	6	0	1	0	0.969089526	FALSE	0	RP5-902P8.10	0	0	lncRNA
4.875	0	0.205128205	0	1	8	FALSE	RP11-867G23.4	16	0	1	0	0.966880342	FALSE	0	RP11-867G23.4	0	0	lncRNA
4.722457627	0	0.21175415	0	1	7	FALSE	AC011718.2	2	0	1	0	0.968184123	FALSE	0	AC011718.2	0	0	lncRNA
4.506355932	0	0.221908792	0	1	7	FALSE	RP11-830F9.5	6	0	1	0	0.970031146	FALSE	0	RP11-830F9.5	0	0	lncRNA
4.519067797	0	0.221284576	0	1	7	FALSE	LINC00905	19	0	1	0	0.969922497	FALSE	0	LINC00905	0	0	lncRNA
4.519067797	0	0.221284576	0	1	7	FALSE	CTD-2330K9.2	19	0	1	0	0.969922497	FALSE	0	CTD-2330K9.2	0	0	lncRNA
4.616525424	0	0.216613125	0	1	7	FALSE	TMEM191C	6	0	1	0	0.969089526	FALSE	0	TMEM191C	0	0	lncRNA
4.76059322	0	0.210057855	0	1	6	FALSE	LINC01022	21	0	1	0	0.967858178	FALSE	0	LINC01022	0	0	lncRNA
5.116525424	0	0.195445135	0	1	8	FALSE	DYX1C1-CCPG1	17	0	1	0	0.964816022	FALSE	0	DYX1C1-CCPG1	0	0	lncRNA
4.586864407	0	0.218013857	0	1	6	FALSE	LINCMD1	10	0	1	0	0.969343039	FALSE	0	LINCMD1	0	0	lncRNA
4.875	0	0.205128205	0	1	8	FALSE	RP11-680F20.6	16	0	1	0	0.966880342	FALSE	0	RP11-680F20.6	0	0	lncRNA
4.519067797	0	0.221284576	0	1	7	FALSE	CH507-216K13.2	19	0	1	0	0.969922497	FALSE	0	CH507-216K13.2	0	0	lncRNA
4.76059322	0	0.210057855	0	1	6	FALSE	RP11-85G18.6	21	0	1	0	0.967858178	FALSE	0	RP11-85G18.6	0	0	lncRNA
3.718220339	0	0.268945869	0	1	6	FALSE	RP11-449D8.5	8	0	1	0	0.976767348	FALSE	0	RP11-449D8.5	0	0	lncRNA
4.629237288	0	0.216018307	0	1	7	FALSE	RP11-164O23.8	3	0	1	0	0.968980878	FALSE	0	RP11-164O23.8	0	0	lncRNA
5.116525424	0	0.195445135	0	1	8	FALSE	LINC00613	17	0	1	0	0.964816022	FALSE	0	LINC00613	0	0	lncRNA
4.294491525	0	0.232856438	0	1	6	FALSE	RP1-182D15.2	7	0	1	0	0.971841953	FALSE	0	RP1-182D15.2	0	0	lncRNA
4.531779661	0	0.220663862	0	1	7	FALSE	LINC00940	4	0	1	0	0.969813849	FALSE	0	LINC00940	0	0	lncRNA
5.197033898	0	0.192417448	0	1	8	FALSE	AC005264.2	3	0	1	0	0.964127915	FALSE	0	AC005264.2	0	0	lncRNA
4.76059322	0	0.210057855	0	1	6	FALSE	CTD-3193O13.12	21	0	1	0	0.967858178	FALSE	0	CTD-3193O13.12	0	0	lncRNA
4.527542373	0	0.220870379	0	1	6	FALSE	RP11-311F12.1	20	0	1	0	0.969850065	FALSE	0	RP11-311F12.1	0	0	lncRNA
4.629237288	0	0.216018307	0	1	7	FALSE	AP000345.1	3	0	1	0	0.968980878	FALSE	0	AP000345.1	0	0	lncRNA
4.722457627	0	0.21175415	0	1	7	FALSE	RP11-231G3.1	2	0	1	0	0.968184123	FALSE	0	RP11-231G3.1	0	0	lncRNA
4.391949153	0	0.227689339	0	1	6	FALSE	FLJ35934	14	0	1	0	0.971008982	FALSE	0	FLJ35934	0	0	lncRNA
4.875	0	0.205128205	0	1	8	FALSE	AP001476.4	16	0	1	0	0.966880342	FALSE	0	AP001476.4	0	0	lncRNA
4.633474576	0	0.215820759	0	1	7	FALSE	MLLT4-AS1	2	0	1	0	0.968944662	FALSE	0	MLLT4-AS1	0	0	lncRNA
4.612288136	0	0.216812127	0	1	7	FALSE	AC084219.4	6	0	1	0	0.969125742	FALSE	0	AC084219.4	0	0	lncRNA
4.506355932	0	0.221908792	0	1	7	FALSE	RP3-470B24.5	6	0	1	0	0.970031146	FALSE	0	RP3-470B24.5	0	0	lncRNA
4.620762712	0	0.216414489	0	1	7	FALSE	FAM230B	5	0	1	0	0.96905331	FALSE	0	FAM230B	0	0	lncRNA
4.527542373	0	0.220870379	0	1	6	FALSE	AIRN	20	0	1	0	0.969850065	FALSE	0	AIRN	0	0	lncRNA
4.527542373	0	0.220870379	0	1	7	FALSE	RP11-32B5.8	5	0	1	0	0.969850065	FALSE	0	RP11-32B5.8	0	0	lncRNA
4.875	0	0.205128205	0	1	8	FALSE	RP11-333E1.2	16	0	1	0	0.966880342	FALSE	0	RP11-333E1.2	0	0	lncRNA
4.519067797	0	0.221284576	0	1	7	FALSE	LINC00174	19	0	1	0	0.969922497	FALSE	0	LINC00174	0	0	lncRNA
4.76059322	0	0.210057855	0	1	6	FALSE	CTD-2008P7.3	21	0	1	0	0.967858178	FALSE	0	CTD-2008P7.3	0	0	lncRNA
5.633474576	0	0.177510342	0	1	9	FALSE	CTC-265F19.1	2	0	1	0	0.960397653	FALSE	0	CTC-265F19.1	0	0	lncRNA
4.527542373	0	0.220870379	0	1	6	FALSE	CTA-941F9.10	20	0	1	0	0.969850065	FALSE	0	CTA-941F9.10	0	0	lncRNA
4.519067797	0	0.221284576	0	1	7	FALSE	LINC01001	19	0	1	0	0.969922497	FALSE	0	LINC01001	0	0	lncRNA
4.519067797	0	0.221284576	0	1	7	FALSE	RP11-1228E12.1	19	0	1	0	0.969922497	FALSE	0	RP11-1228E12.1	0	0	lncRNA
4.875	0	0.205128205	0	1	8	FALSE	RP11-618K13.2	16	0	1	0	0.966880342	FALSE	0	RP11-618K13.2	0	0	lncRNA
4.612288136	0	0.216812127	0	1	7	FALSE	COL4A2-AS2	6	0	1	0	0.969125742	FALSE	0	COL4A2-AS2	0	0	lncRNA
5.116525424	0	0.195445135	0	1	8	FALSE	MIR325HG	17	0	1	0	0.964816022	FALSE	0	MIR325HG	0	0	lncRNA
4.565677966	0	0.219025522	0	1	7	FALSE	RP11-429B14.4	4	0	1	0	0.96952412	FALSE	0	RP11-429B14.4	0	0	lncRNA
4.76059322	0	0.210057855	0	1	6	FALSE	RP13-507P19.2	21	0	1	0	0.967858178	FALSE	0	RP13-507P19.2	0	0	lncRNA
5.324152542	0	0.187823319	0	1	8	FALSE	RP11-627G23.1	8	0	1	0	0.963041431	FALSE	0	RP11-627G23.1	0	0	lncRNA
4.887711864	0	0.204594712	0	1	6	FALSE	AC069257.8	3	0	1	0	0.966771693	FALSE	0	AC069257.8	0	0	lncRNA
4.519067797	0	0.221284576	0	1	7	FALSE	FAM182A	19	0	1	0	0.969922497	FALSE	0	FAM182A	0	0	lncRNA
5.197033898	0	0.192417448	0	1	8	FALSE	RP11-982M15.8	3	0	1	0	0.964127915	FALSE	0	RP11-982M15.8	0	0	lncRNA
4.633474576	0	0.215820759	0	1	7	FALSE	CTC-459F4.1	2	0	1	0	0.968944662	FALSE	0	CTC-459F4.1	0	0	lncRNA
4.705508475	0	0.212516884	0	1	7	FALSE	RP5-892K4.1	4	0	1	0	0.968328987	FALSE	0	RP5-892K4.1	0	0	lncRNA
4.620762712	0	0.216414489	0	1	7	FALSE	DPP10-AS2	5	0	1	0	0.96905331	FALSE	0	DPP10-AS2	0	0	lncRNA
5.633474576	0	0.177510342	0	1	9	FALSE	AC097468.4	2	0	1	0	0.960397653	FALSE	0	AC097468.4	0	0	lncRNA
5.05720339	0	0.197737746	0	1	8	FALSE	GS1-519E5.1	6	0	1	0	0.965323048	FALSE	0	GS1-519E5.1	0	0	lncRNA
4.612288136	0	0.216812127	0	1	7	FALSE	CTB-186H2.3	6	0	1	0	0.969125742	FALSE	0	CTB-186H2.3	0	0	lncRNA
5.116525424	0	0.195445135	0	1	8	FALSE	RP11-99L13.2	17	0	1	0	0.964816022	FALSE	0	RP11-99L13.2	0	0	lncRNA
4.620762712	0	0.216414489	0	1	7	FALSE	RP3-323A16.1	5	0	1	0	0.96905331	FALSE	0	RP3-323A16.1	0	0	lncRNA
4.391949153	0	0.227689339	0	1	6	FALSE	HP09025	14	0	1	0	0.971008982	FALSE	0	HP09025	0	0	lncRNA
4.519067797	0	0.221284576	0	1	7	FALSE	RP5-894D12.5	19	0	1	0	0.969922497	FALSE	0	RP5-894D12.5	0	0	lncRNA
4.519067797	0	0.221284576	0	1	7	FALSE	RP11-102K13.5	19	0	1	0	0.969922497	FALSE	0	RP11-102K13.5	0	0	lncRNA
4.722457627	0	0.21175415	0	1	7	FALSE	TP73-AS1	2	0	1	0	0.968184123	FALSE	0	TP73-AS1	0	0	lncRNA
4.391949153	0	0.227689339	0	1	6	FALSE	RP11-573D15.8	14	0	1	0	0.971008982	FALSE	0	RP11-573D15.8	0	0	lncRNA
4.633474576	0	0.215820759	0	1	7	FALSE	CTA-414D7.1	2	0	1	0	0.968944662	FALSE	0	CTA-414D7.1	0	0	lncRNA
3.728813559	0	0.268181818	0	1	6	FALSE	hsa-miR-92b-3p	87	0	1	0	0.976676807	FALSE	0	hsa-miR-92b-3p	0	0	miRNA
4.093220339	0	0.244306418	0	1	7	FALSE	hsa-miR-3123	45	0	1	0	0.973562219	FALSE	0	hsa-miR-3123	0	0	miRNA
3.639830508	0	0.274738068	0	1	6	FALSE	hsa-miR-4307	117	0	1	0	0.977437346	FALSE	0	hsa-miR-4307	0	0	miRNA
4.639830508	0	0.215525114	0	1	8	FALSE	hsa-miR-602	22	0	1	0	0.968890338	FALSE	0	hsa-miR-602	0	0	miRNA
3.639830508	0	0.274738068	0	1	6	FALSE	hsa-miR-1279	117	0	1	0	0.977437346	FALSE	0	hsa-miR-1279	0	0	miRNA
3.639830508	0	0.274738068	0	1	6	FALSE	hsa-miR-96-5p	117	0	1	0	0.977437346	FALSE	0	hsa-miR-96-5p	0	0	miRNA
3.728813559	0	0.268181818	0	1	6	FALSE	hsa-miR-30b-5p	87	0	1	0	0.976676807	FALSE	0	hsa-miR-30b-5p	0	0	miRNA
3.639830508	0	0.274738068	0	1	6	FALSE	hsa-miR-1246	117	0	1	0	0.977437346	FALSE	0	hsa-miR-1246	0	0	miRNA
4.207627119	0	0.237663646	0	1	7	FALSE	hsa-miR-27b-5p	32	0	1	0	0.972584384	FALSE	0	hsa-miR-27b-5p	0	0	miRNA
3.728813559	0	0.268181818	0	1	6	FALSE	hsa-miR-363-3p	87	0	1	0	0.976676807	FALSE	0	hsa-miR-363-3p	0	0	miRNA
3.728813559	0	0.268181818	0	1	6	FALSE	hsa-miR-23b-3p	87	0	1	0	0.976676807	FALSE	0	hsa-miR-23b-3p	0	0	miRNA
4.207627119	0	0.237663646	0	1	7	FALSE	hsa-miR-4273	32	0	1	0	0.972584384	FALSE	0	hsa-miR-4273	0	0	miRNA
3.639830508	0	0.274738068	0	1	6	FALSE	hsa-miR-374b-5p	117	0	1	0	0.977437346	FALSE	0	hsa-miR-374b-5p	0	0	miRNA
3.639830508	0	0.274738068	0	1	6	FALSE	hsa-miR-4258	117	0	1	0	0.977437346	FALSE	0	hsa-miR-4258	0	0	miRNA
4.093220339	0	0.244306418	0	1	7	FALSE	hsa-miR-4264	45	0	1	0	0.973562219	FALSE	0	hsa-miR-4264	0	0	miRNA
3.728813559	0	0.268181818	0	1	6	FALSE	hsa-miR-1297	87	0	1	0	0.976676807	FALSE	0	hsa-miR-1297	0	0	miRNA
3.728813559	0	0.268181818	0	1	6	FALSE	hsa-miR-9-3p	87	0	1	0	0.976676807	FALSE	0	hsa-miR-9-3p	0	0	miRNA
3.639830508	0	0.274738068	0	1	6	FALSE	hsa-miR-298	117	0	1	0	0.977437346	FALSE	0	hsa-miR-298	0	0	miRNA
4.639830508	0	0.215525114	0	1	8	FALSE	hsa-miR-3140-3p	22	0	1	0	0.968890338	FALSE	0	hsa-miR-3140-3p	0	0	miRNA
3.728813559	0	0.268181818	0	1	6	FALSE	hsa-miR-32-5p	87	0	1	0	0.976676807	FALSE	0	hsa-miR-32-5p	0	0	miRNA
3.728813559	0	0.268181818	0	1	6	FALSE	hsa-miR-1295a	87	0	1	0	0.976676807	FALSE	0	hsa-miR-1295a	0	0	miRNA
3.728813559	0	0.268181818	0	1	6	FALSE	hsa-miR-181b-5p	87	0	1	0	0.976676807	FALSE	0	hsa-miR-181b-5p	0	0	miRNA
3.728813559	0	0.268181818	0	1	6	FALSE	hsa-miR-302f	87	0	1	0	0.976676807	FALSE	0	hsa-miR-302f	0	0	miRNA
3.728813559	0	0.268181818	0	1	6	FALSE	hsa-miR-409-5p	87	0	1	0	0.976676807	FALSE	0	hsa-miR-409-5p	0	0	miRNA
4.093220339	0	0.244306418	0	1	7	FALSE	hsa-miR-568	45	0	1	0	0.973562219	FALSE	0	hsa-miR-568	0	0	miRNA
3.639830508	0	0.274738068	0	1	6	FALSE	hsa-miR-567	117	0	1	0	0.977437346	FALSE	0	hsa-miR-567	0	0	miRNA
5.555084746	0	0.180015256	0	1	9	FALSE	hsa-miR-200a-5p	3	0	1	0	0.961067652	FALSE	0	hsa-miR-200a-5p	0	0	miRNA
4.639830508	0	0.215525114	0	1	8	FALSE	hsa-miR-4314	22	0	1	0	0.968890338	FALSE	0	hsa-miR-4314	0	0	miRNA
3.639830508	0	0.274738068	0	1	6	FALSE	hsa-let-7f-1-3p	117	0	1	0	0.977437346	FALSE	0	hsa-let-7f-1-3p	0	0	miRNA
3.728813559	0	0.268181818	0	1	6	FALSE	hsa-miR-23a-3p	87	0	1	0	0.976676807	FALSE	0	hsa-miR-23a-3p	0	0	miRNA
3.639830508	0	0.274738068	0	1	6	FALSE	hsa-miR-575	117	0	1	0	0.977437346	FALSE	0	hsa-miR-575	0	0	miRNA
4.093220339	0	0.244306418	0	1	7	FALSE	hsa-miR-548x-3p	45	0	1	0	0.973562219	FALSE	0	hsa-miR-548x-3p	0	0	miRNA
4.093220339	0	0.244306418	0	1	7	FALSE	hsa-miR-205-3p	45	0	1	0	0.973562219	FALSE	0	hsa-miR-205-3p	0	0	miRNA
4.207627119	0	0.237663646	0	1	7	FALSE	hsa-miR-548c-3p	32	0	1	0	0.972584384	FALSE	0	hsa-miR-548c-3p	0	0	miRNA
3.639830508	0	0.274738068	0	1	6	FALSE	hsa-let-7b-3p	117	0	1	0	0.977437346	FALSE	0	hsa-let-7b-3p	0	0	miRNA
4.639830508	0	0.215525114	0	1	8	FALSE	hsa-miR-195-3p	22	0	1	0	0.968890338	FALSE	0	hsa-miR-195-3p	0	0	miRNA
3.728813559	0	0.268181818	0	1	6	FALSE	hsa-miR-30c-5p	87	0	1	0	0.976676807	FALSE	0	hsa-miR-30c-5p	0	0	miRNA
3.639830508	0	0.274738068	0	1	6	FALSE	hsa-miR-19a-5p	117	0	1	0	0.977437346	FALSE	0	hsa-miR-19a-5p	0	0	miRNA
4.639830508	0	0.215525114	0	1	8	FALSE	hsa-miR-608	22	0	1	0	0.968890338	FALSE	0	hsa-miR-608	0	0	miRNA
3.728813559	0	0.268181818	0	1	6	FALSE	hsa-miR-632	87	0	1	0	0.976676807	FALSE	0	hsa-miR-632	0	0	miRNA
3.728813559	0	0.268181818	0	1	6	FALSE	hsa-miR-367-3p	87	0	1	0	0.976676807	FALSE	0	hsa-miR-367-3p	0	0	miRNA
3.728813559	0	0.268181818	0	1	6	FALSE	hsa-miR-3148	87	0	1	0	0.976676807	FALSE	0	hsa-miR-3148	0	0	miRNA
3.639830508	0	0.274738068	0	1	6	FALSE	hsa-miR-2116-3p	117	0	1	0	0.977437346	FALSE	0	hsa-miR-2116-3p	0	0	miRNA
4.093220339	0	0.244306418	0	1	7	FALSE	hsa-miR-1303	45	0	1	0	0.973562219	FALSE	0	hsa-miR-1303	0	0	miRNA
3.728813559	0	0.268181818	0	1	6	FALSE	hsa-miR-1185-5p	87	0	1	0	0.976676807	FALSE	0	hsa-miR-1185-5p	0	0	miRNA
4.093220339	0	0.244306418	0	1	7	FALSE	hsa-miR-222-5p	45	0	1	0	0.973562219	FALSE	0	hsa-miR-222-5p	0	0	miRNA
3.639830508	0	0.274738068	0	1	6	FALSE	hsa-miR-147a	117	0	1	0	0.977437346	FALSE	0	hsa-miR-147a	0	0	miRNA
3.639830508	0	0.274738068	0	1	6	FALSE	hsa-miR-411-3p	117	0	1	0	0.977437346	FALSE	0	hsa-miR-411-3p	0	0	miRNA
4.093220339	0	0.244306418	0	1	7	FALSE	hsa-miR-3188	45	0	1	0	0.973562219	FALSE	0	hsa-miR-3188	0	0	miRNA
3.639830508	0	0.274738068	0	1	6	FALSE	hsa-miR-491-3p	117	0	1	0	0.977437346	FALSE	0	hsa-miR-491-3p	0	0	miRNA
3.728813559	0	0.268181818	0	1	6	FALSE	hsa-miR-3125	87	0	1	0	0.976676807	FALSE	0	hsa-miR-3125	0	0	miRNA
3.639830508	0	0.274738068	0	1	6	FALSE	hsa-miR-541-5p	117	0	1	0	0.977437346	FALSE	0	hsa-miR-541-5p	0	0	miRNA
3.639830508	0	0.274738068	0	1	6	FALSE	hsa-miR-33a-3p	117	0	1	0	0.977437346	FALSE	0	hsa-miR-33a-3p	0	0	miRNA
4.093220339	0	0.244306418	0	1	7	FALSE	hsa-miR-4280	45	0	1	0	0.973562219	FALSE	0	hsa-miR-4280	0	0	miRNA
4.639830508	0	0.215525114	0	1	8	FALSE	hsa-miR-657	22	0	1	0	0.968890338	FALSE	0	hsa-miR-657	0	0	miRNA
3.639830508	0	0.274738068	0	1	6	FALSE	hsa-miR-4289	117	0	1	0	0.977437346	FALSE	0	hsa-miR-4289	0	0	miRNA
4.093220339	0	0.244306418	0	1	7	FALSE	hsa-miR-2861	45	0	1	0	0.973562219	FALSE	0	hsa-miR-2861	0	0	miRNA
3.639830508	0	0.274738068	0	1	6	FALSE	hsa-miR-1305	117	0	1	0	0.977437346	FALSE	0	hsa-miR-1305	0	0	miRNA
3.639830508	0	0.274738068	0	1	6	FALSE	hsa-miR-4326	117	0	1	0	0.977437346	FALSE	0	hsa-miR-4326	0	0	miRNA
3.639830508	0	0.274738068	0	1	6	FALSE	hsa-miR-221-3p	117	0	1	0	0.977437346	FALSE	0	hsa-miR-221-3p	0	0	miRNA
4.207627119	0	0.237663646	0	1	7	FALSE	hsa-miR-3159	32	0	1	0	0.972584384	FALSE	0	hsa-miR-3159	0	0	miRNA
3.639830508	0	0.274738068	0	1	6	FALSE	hsa-miR-29c-3p	117	0	1	0	0.977437346	FALSE	0	hsa-miR-29c-3p	0	0	miRNA
3.639830508	0	0.274738068	0	1	6	FALSE	hsa-miR-1270	117	0	1	0	0.977437346	FALSE	0	hsa-miR-1270	0	0	miRNA
4.207627119	0	0.237663646	0	1	7	FALSE	hsa-miR-29b-2-5p	32	0	1	0	0.972584384	FALSE	0	hsa-miR-29b-2-5p	0	0	miRNA
4.639830508	0	0.215525114	0	1	8	FALSE	hsa-miR-16-2-3p	22	0	1	0	0.968890338	FALSE	0	hsa-miR-16-2-3p	0	0	miRNA
4.093220339	0	0.244306418	0	1	7	FALSE	hsa-miR-4271	45	0	1	0	0.973562219	FALSE	0	hsa-miR-4271	0	0	miRNA
3.639830508	0	0.274738068	0	1	6	FALSE	hsa-miR-300	117	0	1	0	0.977437346	FALSE	0	hsa-miR-300	0	0	miRNA
4.093220339	0	0.244306418	0	1	7	FALSE	hsa-miR-107	45	0	1	0	0.973562219	FALSE	0	hsa-miR-107	0	0	miRNA
3.728813559	0	0.268181818	0	1	6	FALSE	hsa-miR-524-5p	87	0	1	0	0.976676807	FALSE	0	hsa-miR-524-5p	0	0	miRNA
3.728813559	0	0.268181818	0	1	6	FALSE	hsa-miR-1264	87	0	1	0	0.976676807	FALSE	0	hsa-miR-1264	0	0	miRNA
3.728813559	0	0.268181818	0	1	6	FALSE	hsa-miR-4311	87	0	1	0	0.976676807	FALSE	0	hsa-miR-4311	0	0	miRNA
4.639830508	0	0.215525114	0	1	8	FALSE	hsa-miR-548t-5p	22	0	1	0	0.968890338	FALSE	0	hsa-miR-548t-5p	0	0	miRNA
4.093220339	0	0.244306418	0	1	7	FALSE	hsa-miR-195-5p	45	0	1	0	0.973562219	FALSE	0	hsa-miR-195-5p	0	0	miRNA
3.639830508	0	0.274738068	0	1	6	FALSE	hsa-miR-29b-3p	117	0	1	0	0.977437346	FALSE	0	hsa-miR-29b-3p	0	0	miRNA
4.093220339	0	0.244306418	0	1	7	FALSE	hsa-miR-586	45	0	1	0	0.973562219	FALSE	0	hsa-miR-586	0	0	miRNA
4.207627119	0	0.237663646	0	1	7	FALSE	hsa-miR-4279	32	0	1	0	0.972584384	FALSE	0	hsa-miR-4279	0	0	miRNA
3.639830508	0	0.274738068	0	1	6	FALSE	hsa-miR-376a-5p	117	0	1	0	0.977437346	FALSE	0	hsa-miR-376a-5p	0	0	miRNA
3.728813559	0	0.268181818	0	1	6	FALSE	hsa-miR-26b-5p	87	0	1	0	0.976676807	FALSE	0	hsa-miR-26b-5p	0	0	miRNA
3.639830508	0	0.274738068	0	1	6	FALSE	hsa-miR-587	117	0	1	0	0.977437346	FALSE	0	hsa-miR-587	0	0	miRNA
3.728813559	0	0.268181818	0	1	6	FALSE	hsa-miR-1299	87	0	1	0	0.976676807	FALSE	0	hsa-miR-1299	0	0	miRNA
3.639830508	0	0.274738068	0	1	6	FALSE	hsa-miR-548p	117	0	1	0	0.977437346	FALSE	0	hsa-miR-548p	0	0	miRNA
3.639830508	0	0.274738068	0	1	6	FALSE	hsa-miR-1304-5p	117	0	1	0	0.977437346	FALSE	0	hsa-miR-1304-5p	0	0	miRNA
4.207627119	0	0.237663646	0	1	7	FALSE	hsa-miR-3168	32	0	1	0	0.972584384	FALSE	0	hsa-miR-3168	0	0	miRNA
3.639830508	0	0.274738068	0	1	6	FALSE	hsa-miR-4287	117	0	1	0	0.977437346	FALSE	0	hsa-miR-4287	0	0	miRNA
4.207627119	0	0.237663646	0	1	7	FALSE	hsa-miR-3122	32	0	1	0	0.972584384	FALSE	0	hsa-miR-3122	0	0	miRNA
4.207627119	0	0.237663646	0	1	7	FALSE	hsa-miR-4328	32	0	1	0	0.972584384	FALSE	0	hsa-miR-4328	0	0	miRNA
3.639830508	0	0.274738068	0	1	6	FALSE	hsa-miR-3146	117	0	1	0	0.977437346	FALSE	0	hsa-miR-3146	0	0	miRNA
3.639830508	0	0.274738068	0	1	6	FALSE	hsa-miR-222-3p	117	0	1	0	0.977437346	FALSE	0	hsa-miR-222-3p	0	0	miRNA
4.093220339	0	0.244306418	0	1	7	FALSE	hsa-miR-4272	45	0	1	0	0.973562219	FALSE	0	hsa-miR-4272	0	0	miRNA
3.728813559	0	0.268181818	0	1	6	FALSE	hsa-miR-26a-5p	87	0	1	0	0.976676807	FALSE	0	hsa-miR-26a-5p	0	0	miRNA
4.093220339	0	0.244306418	0	1	7	FALSE	hsa-miR-15b-5p	45	0	1	0	0.973562219	FALSE	0	hsa-miR-15b-5p	0	0	miRNA
3.728813559	0	0.268181818	0	1	6	FALSE	hsa-miR-4312	87	0	1	0	0.976676807	FALSE	0	hsa-miR-4312	0	0	miRNA
3.639830508	0	0.274738068	0	1	6	FALSE	hsa-miR-522-3p	117	0	1	0	0.977437346	FALSE	0	hsa-miR-522-3p	0	0	miRNA
3.639830508	0	0.274738068	0	1	6	FALSE	hsa-miR-554	117	0	1	0	0.977437346	FALSE	0	hsa-miR-554	0	0	miRNA
4.093220339	0	0.244306418	0	1	7	FALSE	hsa-miR-16-5p	45	0	1	0	0.973562219	FALSE	0	hsa-miR-16-5p	0	0	miRNA
3.728813559	0	0.268181818	0	1	6	FALSE	hsa-miR-30d-5p	87	0	1	0	0.976676807	FALSE	0	hsa-miR-30d-5p	0	0	miRNA
3.639830508	0	0.274738068	0	1	6	FALSE	hsa-miR-1248	117	0	1	0	0.977437346	FALSE	0	hsa-miR-1248	0	0	miRNA
3.639830508	0	0.274738068	0	1	6	FALSE	hsa-miR-3126-5p	117	0	1	0	0.977437346	FALSE	0	hsa-miR-3126-5p	0	0	miRNA
3.728813559	0	0.268181818	0	1	6	FALSE	hsa-miR-181c-5p	87	0	1	0	0.976676807	FALSE	0	hsa-miR-181c-5p	0	0	miRNA
3.639830508	0	0.274738068	0	1	6	FALSE	hsa-miR-125b-5p	117	0	1	0	0.977437346	FALSE	0	hsa-miR-125b-5p	0	0	miRNA
4.093220339	0	0.244306418	0	1	7	FALSE	hsa-miR-497-5p	45	0	1	0	0.973562219	FALSE	0	hsa-miR-497-5p	0	0	miRNA
3.639830508	0	0.274738068	0	1	6	FALSE	hsa-miR-155-3p	117	0	1	0	0.977437346	FALSE	0	hsa-miR-155-3p	0	0	miRNA
4.639830508	0	0.215525114	0	1	8	FALSE	hsa-miR-3153	22	0	1	0	0.968890338	FALSE	0	hsa-miR-3153	0	0	miRNA
4.093220339	0	0.244306418	0	1	7	FALSE	hsa-miR-548a-3p	45	0	1	0	0.973562219	FALSE	0	hsa-miR-548a-3p	0	0	miRNA
4.093220339	0	0.244306418	0	1	7	FALSE	hsa-miR-424-5p	45	0	1	0	0.973562219	FALSE	0	hsa-miR-424-5p	0	0	miRNA
3.639830508	0	0.274738068	0	1	6	FALSE	hsa-miR-628-3p	117	0	1	0	0.977437346	FALSE	0	hsa-miR-628-3p	0	0	miRNA
3.728813559	0	0.268181818	0	1	6	FALSE	hsa-miR-25-3p	87	0	1	0	0.976676807	FALSE	0	hsa-miR-25-3p	0	0	miRNA
4.207627119	0	0.237663646	0	1	7	FALSE	hsa-miR-4281	32	0	1	0	0.972584384	FALSE	0	hsa-miR-4281	0	0	miRNA
3.728813559	0	0.268181818	0	1	6	FALSE	hsa-let-7g-3p	87	0	1	0	0.976676807	FALSE	0	hsa-let-7g-3p	0	0	miRNA
3.639830508	0	0.274738068	0	1	6	FALSE	hsa-miR-3161	117	0	1	0	0.977437346	FALSE	0	hsa-miR-3161	0	0	miRNA
4.207627119	0	0.237663646	0	1	7	FALSE	hsa-miR-1915-3p	32	0	1	0	0.972584384	FALSE	0	hsa-miR-1915-3p	0	0	miRNA
3.728813559	0	0.268181818	0	1	6	FALSE	hsa-miR-4288	87	0	1	0	0.976676807	FALSE	0	hsa-miR-4288	0	0	miRNA
4.639830508	0	0.215525114	0	1	8	FALSE	hsa-miR-3179	22	0	1	0	0.968890338	FALSE	0	hsa-miR-3179	0	0	miRNA
3.728813559	0	0.268181818	0	1	6	FALSE	hsa-miR-4269	87	0	1	0	0.976676807	FALSE	0	hsa-miR-4269	0	0	miRNA
3.639830508	0	0.274738068	0	1	6	FALSE	hsa-miR-381-3p	117	0	1	0	0.977437346	FALSE	0	hsa-miR-381-3p	0	0	miRNA
4.207627119	0	0.237663646	0	1	7	FALSE	hsa-miR-551b-5p	32	0	1	0	0.972584384	FALSE	0	hsa-miR-551b-5p	0	0	miRNA
3.639830508	0	0.274738068	0	1	6	FALSE	hsa-miR-4327	117	0	1	0	0.977437346	FALSE	0	hsa-miR-4327	0	0	miRNA
3.728813559	0	0.268181818	0	1	6	FALSE	hsa-miR-4302	87	0	1	0	0.976676807	FALSE	0	hsa-miR-4302	0	0	miRNA
3.639830508	0	0.274738068	0	1	6	FALSE	hsa-miR-4301	117	0	1	0	0.977437346	FALSE	0	hsa-miR-4301	0	0	miRNA
3.639830508	0	0.274738068	0	1	6	FALSE	hsa-miR-548d-3p	117	0	1	0	0.977437346	FALSE	0	hsa-miR-548d-3p	0	0	miRNA
3.639830508	0	0.274738068	0	1	6	FALSE	hsa-miR-3152-3p	117	0	1	0	0.977437346	FALSE	0	hsa-miR-3152-3p	0	0	miRNA
4.207627119	0	0.237663646	0	1	7	FALSE	hsa-miR-21-5p	32	0	1	0	0.972584384	FALSE	0	hsa-miR-21-5p	0	0	miRNA
3.639830508	0	0.274738068	0	1	6	FALSE	hsa-miR-3180-5p	117	0	1	0	0.977437346	FALSE	0	hsa-miR-3180-5p	0	0	miRNA
3.728813559	0	0.268181818	0	1	6	FALSE	hsa-miR-10b-5p	87	0	1	0	0.976676807	FALSE	0	hsa-miR-10b-5p	0	0	miRNA
3.728813559	0	0.268181818	0	1	6	FALSE	hsa-miR-936	87	0	1	0	0.976676807	FALSE	0	hsa-miR-936	0	0	miRNA
3.728813559	0	0.268181818	0	1	6	FALSE	hsa-miR-3119	87	0	1	0	0.976676807	FALSE	0	hsa-miR-3119	0	0	miRNA
3.639830508	0	0.274738068	0	1	6	FALSE	hsa-miR-379-3p	117	0	1	0	0.977437346	FALSE	0	hsa-miR-379-3p	0	0	miRNA
3.639830508	0	0.274738068	0	1	6	FALSE	hsa-miR-637	117	0	1	0	0.977437346	FALSE	0	hsa-miR-637	0	0	miRNA
3.639830508	0	0.274738068	0	1	6	FALSE	hsa-miR-4263	117	0	1	0	0.977437346	FALSE	0	hsa-miR-4263	0	0	miRNA
3.639830508	0	0.274738068	0	1	6	FALSE	hsa-miR-578	117	0	1	0	0.977437346	FALSE	0	hsa-miR-578	0	0	miRNA
4.639830508	0	0.215525114	0	1	8	FALSE	hsa-miR-661	22	0	1	0	0.968890338	FALSE	0	hsa-miR-661	0	0	miRNA
3.639830508	0	0.274738068	0	1	6	FALSE	hsa-miR-3133	117	0	1	0	0.977437346	FALSE	0	hsa-miR-3133	0	0	miRNA
3.639830508	0	0.274738068	0	1	6	FALSE	hsa-miR-548l	117	0	1	0	0.977437346	FALSE	0	hsa-miR-548l	0	0	miRNA
