# Supplementary material for: Discovery and validation of molecular patterns and immune characteristics in the peripheral blood of ischemic stroke patients
Source: PeerJ. 2024 Apr 19;12:e17208. doi: 10.7717/peerj.17208 (PMC11034498; doi:10.7717/peerj.17208)
Supplement: Supplemental Information 17 [file peerj-12-17208-s017.xls]

Node1	Node2	Interaction
C5AR1	AVACOPAN	antagonist
STK3	HESPERADIN	inhibitor
STK3	CHEMBL541400
STK3	DOVITINIB
STK3	JNJ-7706621
STK3	LAUROGUADINE
STK3	SOTRASTAURIN
STK3	ILORASERTIB
STK3	SP-600125
STK3	LY-2090314
STK3	SB-220025
STK3	CHEMBL379975
STK3	CENISERTIB
STK3	ENTRECTINIB
STK3	PD-0166285
STK3	ALSTERPAULLONE
STK3	CEDIRANIB
STK3	CYC-116
STK3	RG-1530
STK3	TAE-684
STK3	VATALANIB
STK3	KENPAULLONE
STK3	PF-00562271
STK3	GW441756X
STK3	CHEMBL2005186
STK3	GW843682X
BAZ2B	GOSSYPOL
BAZ2B	PIROXICAM
BAZ2B	PROSTAGLANDIN A2
BAZ2B	CHEMBL533226
BAZ2B	OXYTETRACYCLINE
BAZ2B	CHEMBL1588237
BAZ2B	TYRPHOSTIN 23
BAZ2B	MIFEPRISTONE
BAZ2B	CHEMBL586000
BAZ2B	CHEMBL584248
BAZ2B	SLAZINIC ACID
BAZ2B	CHEMBL546170
BAZ2B	STILONIUM IODIDE
BAZ2B	CHEMBL235891
BAZ2B	CHEMBL339587
BAZ2B	3-O-METHYLQUERCETIN
BAZ2B	PYRONIN Y
BAZ2B	CHEMBL602927
BAZ2B	CHEMBL1388703
BAZ2B	DOXORUBICIN HYDROCHLORIDE
BAZ2B	CHEMBL1310138
BAZ2B	CHEMBL606167
BAZ2B	CHEMBL2002487
BAZ2B	CHEMBL602363
BAZ2B	PENTABROMOPHENOL
BAZ2B	CHEMBL602718
BAZ2B	DEFERIPRONE
BAZ2B	CHEMBL84010
BAZ2B	NITROXOLINE
BAZ2B	CHEMBL591361
