# Supplementary material for: Discovery and validation of molecular patterns and immune characteristics in the peripheral blood of ischemic stroke patients
Source: PeerJ. 2024 Apr 19;12:e17208. doi: 10.7717/peerj.17208 (PMC11034498; doi:10.7717/peerj.17208)
Supplement: Supplemental Information 20 [file peerj-12-17208-s020.zip]

Archive with 6 entries (6 files):
- Supplemental Table S22/Unpaired t test of ANTXR2.txt
- Supplemental Table S22/Unpaired t test of BAZ2B.txt
- Supplemental Table S22/Unpaired t test of C5AR1.txt
- Supplemental Table S22/Unpaired t test of PDK4.txt
- Supplemental Table S22/Unpaired t test of PPIH.txt
- Supplemental Table S22/Unpaired t test of STK3.txt
