# Supplementary material for: Discovery and validation of molecular patterns and immune characteristics in the peripheral blood of ischemic stroke patients
Source: PeerJ. 2024 Apr 19;12:e17208. doi: 10.7717/peerj.17208 (PMC11034498; doi:10.7717/peerj.17208)
Supplement: Supplemental Information 20 [file peerj-12-17208-s020.zip › Supplemental Table S22/Unpaired t test of ANTXR2.txt]

Table Analyzed	Data 1
Column B	CTL
vs.	vs.
Column A	IS
Unpaired t test
P value	0.2233
P value summary	ns
Significantly different (P < 0.05)?	No
One- or two-tailed P value?	Two-tailed
t, df	t=1.320, df=8
How big is the difference?
Mean of column A	0.8455
Mean of column B	0.6241
Difference between means (B - A) ± SEM	-0.2214 ± 0.1677
95% confidence interval	-0.6082 to 0.1653
R squared (eta squared)	0.1789
F test to compare variances
F, DFn, Dfd	1.329, 4, 4
P value	0.7895
P value summary	ns
Significantly different (P < 0.05)?	No
Data analyzed
Sample size, column A	5
Sample size, column B	5
