# Supplementary material for: Discovery and validation of molecular patterns and immune characteristics in the peripheral blood of ischemic stroke patients
Source: PeerJ. 2024 Apr 19;12:e17208. doi: 10.7717/peerj.17208 (PMC11034498; doi:10.7717/peerj.17208)
Supplement: Supplemental Information 20 [file peerj-12-17208-s020.zip › Supplemental Table S22/Unpaired t test of C5AR1.txt]

Table Analyzed	Data 1
Column B	CTL
vs.	vs.
Column A	IS
Unpaired t test
P value	0.0018
P value summary	**
Significantly different (P < 0.05)?	Yes
One- or two-tailed P value?	Two-tailed
t, df	t=4.597, df=8
How big is the difference?
Mean of column A	1.015
Mean of column B	0.4235
Difference between means (B - A) ± SEM	-0.5910 ± 0.1286
95% confidence interval	-0.8875 to -0.2946
R squared (eta squared)	0.7254
F test to compare variances
F, DFn, Dfd	4.130, 4, 4
P value	0.1984
P value summary	ns
Significantly different (P < 0.05)?	No
Data analyzed
Sample size, column A	5
Sample size, column B	5
