# Supplementary material for: Discovery and validation of molecular patterns and immune characteristics in the peripheral blood of ischemic stroke patients
Source: PeerJ. 2024 Apr 19;12:e17208. doi: 10.7717/peerj.17208 (PMC11034498; doi:10.7717/peerj.17208)
Supplement: Supplemental Information 20 [file peerj-12-17208-s020.zip › Supplemental Table S22/Unpaired t test of PPIH.txt]

Table Analyzed	Data 1
Column B	CTL
vs.	vs.
Column A	IS
Unpaired t test
P value	0.9792
P value summary	ns
Significantly different (P < 0.05)?	No
One- or two-tailed P value?	Two-tailed
t, df	t=0.02689, df=8
How big is the difference?
Mean of column A	0.7344
Mean of column B	0.7294
Difference between means (B - A) ± SEM	-0.005008 ± 0.1863
95% confidence interval	-0.4346 to 0.4246
R squared (eta squared)	9.035e-005
F test to compare variances
F, DFn, Dfd	14.66, 4, 4
P value	0.0234
P value summary	*
Significantly different (P < 0.05)?	Yes
Data analyzed
Sample size, column A	5
Sample size, column B	5
