# Supplementary material for: Discovery and validation of molecular patterns and immune characteristics in the peripheral blood of ischemic stroke patients
Source: PeerJ. 2024 Apr 19;12:e17208. doi: 10.7717/peerj.17208 (PMC11034498; doi:10.7717/peerj.17208)
Supplement: Supplemental Information 20 [file peerj-12-17208-s020.zip › Supplemental Table S22/Unpaired t test of STK3.txt]

Table Analyzed	Data 1
Column B	CTL
vs.	vs.
Column A	IS
Unpaired t test
P value	0.0226
P value summary	*
Significantly different (P < 0.05)?	Yes
One- or two-tailed P value?	Two-tailed
t, df	t=2.816, df=8
How big is the difference?
Mean of column A	0.9983
Mean of column B	0.5533
Difference between means (B - A) ± SEM	-0.4451 ± 0.1580
95% confidence interval	-0.8095 to -0.08062
R squared (eta squared)	0.4978
F test to compare variances
F, DFn, Dfd	3.416, 4, 4
P value	0.2613
P value summary	ns
Significantly different (P < 0.05)?	No
Data analyzed
Sample size, column A	5
Sample size, column B	5
